# Supplementary material for: Distinct oligomeric assemblies of STING induced by non-nucleotide agonists
Source: Nat Commun. 2025 Apr 11;16:3440. doi: 10.1038/s41467-025-58641-5 (PMC11992164; doi:10.1038/s41467-025-58641-5)
Supplement: Supplementary file 6 — Supplementary Data 1 [file 41467_2025_58641_MOESM6_ESM.xlsx]

## Sheet: coordinate file
Title
423048
5SER N 1 10.562 7.506 3.668 0.3408 0.2442 -0.1501
5SER HT1 2 10.519 7.511 3.574 -0.0959 0.4711 0.0584
5SER HT2 3 10.579 7.603 3.699 -1.0661 0.6510 -0.5690
5SER HT3 4 10.488 7.464 3.727 -0.4404 -2.6946 -2.9419
5SER CA 5 10.691 7.425 3.666 0.3781 -0.1954 -0.0137
5SER HA 6 10.717 7.416 3.770 -1.1852 -1.0597 0.3363
5SER CB 7 10.665 7.284 3.624 0.2740 0.1249 -0.8655
5SER HB1 8 10.585 7.234 3.683 -0.0850 1.2933 -0.3266
5SER HB2 9 10.761 7.231 3.638 0.5806 0.9325 0.2733
5SER OG 10 10.616 7.274 3.490 0.1774 -0.8077 0.2720
5SER HG1 11 10.695 7.272 3.435 -0.9685 0.5177 -1.4931
5SER C 12 10.809 7.489 3.609 0.0072 -0.4612 -0.2533
5SER O 13 10.882 7.545 3.693 0.1925 -0.3407 0.3365
6LEU N 14 10.829 7.490 3.472 -0.2062 -0.2087 -0.2749
6LEU HN 15 10.763 7.440 3.417 -1.2866 -0.8849 1.5565
6LEU CA 16 10.943 7.554 3.405 -0.4454 -0.4531 -0.0252
6LEU HA 17 10.956 7.500 3.312 0.7055 1.2886 -0.9262
6LEU CB 18 10.908 7.703 3.381 0.1263 0.3657 -1.0902
6LEU HB1 19 10.978 7.743 3.304 1.2698 -1.5239 -1.0657
6LEU HB2 20 10.907 7.766 3.472 -2.7981 -0.7849 -0.2164
6LEU CG 21 10.768 7.729 3.319 0.1104 -0.3147 0.2185
6LEU HG 22 10.685 7.694 3.385 -3.2716 1.6654 -2.6134
6LEU CD1 23 10.732 7.874 3.287 0.0991 0.0343 1.0620
6LEU HD11 24 10.627 7.887 3.252 1.0464 2.1995 -1.2362
6LEU HD12 25 10.812 7.911 3.220 -1.4392 -0.1960 -0.9948
6LEU HD13 26 10.741 7.934 3.380 0.5435 0.6970 0.6008
6LEU CD2 27 10.742 7.652 3.189 0.6951 0.1575 -0.2289
6LEU HD21 28 10.653 7.698 3.140 0.2889 0.4481 0.7661
6LEU HD22 29 10.724 7.546 3.219 -0.0828 0.7805 1.5890
6LEU HD23 30 10.819 7.658 3.109 -0.4685 0.0624 -1.3798
6LEU C 31 11.080 7.545 3.471 -0.4470 0.2266 0.5375
6LEU O 32 11.119 7.448 3.540 0.4896 -0.4205 -0.4405
7HSD N 33 11.166 7.650 3.454 -0.5356 0.5548 0.1488
7HSD HN 34 11.144 7.722 3.388 -0.0837 0.2983 -0.2972
7HSD CA 35 11.284 7.678 3.536 0.1445 -0.9650 -0.4115
7HSD HA 36 11.355 7.601 3.508 3.1300 1.4809 -0.0885
7HSD CB 37 11.346 7.816 3.492 -0.1428 0.0837 0.7303
7HSD HB1 38 11.275 7.887 3.539 -0.4750 1.1155 -1.2215
7HSD HB2 39 11.337 7.834 3.382 2.4159 -0.0581 0.4456
7HSD ND1 40 11.531 7.906 3.650 -1.0893 -0.3697 0.0162
7HSD HD1 41 11.470 7.965 3.702 -1.6932 -0.7056 -0.3032
7HSD CG 42 11.491 7.836 3.540 0.2946 0.7068 0.6017
7HSD CE1 43 11.672 7.898 3.660 0.0621 0.5276 -0.0218
7HSD HE1 44 11.732 7.945 3.737 0.4216 -0.6416 0.4264
7HSD NE2 45 11.717 7.822 3.561 0.3877 0.2274 -0.5848
7HSD CD2 46 11.608 7.789 3.484 0.1214 0.6438 -0.7057
7HSD HD2 47 11.616 7.716 3.405 4.1656 2.9526 -2.7593
7HSD C 48 11.265 7.686 3.693 -0.4143 -0.3825 0.1356
7HSD O 49 11.165 7.731 3.749 -0.3650 0.0241 0.2049
8PRO N 50 11.359 7.644 3.783 -0.0011 -0.7446 0.4503
8PRO CD 51 11.467 7.554 3.742 -0.6778 0.4858 -0.6922
8PRO HD1 52 11.555 7.620 3.722 -0.7740 0.8464 0.0443
8PRO HD2 53 11.445 7.486 3.657 1.6672 1.4408 -2.1810
8PRO CA 54 11.330 7.634 3.928 -0.4714 -0.2403 0.2262
8PRO HA 55 11.236 7.582 3.940 -1.3580 1.1722 -0.3151
8PRO CB 56 11.460 7.563 3.984 0.6522 -0.0401 -0.6397
8PRO HB1 57 11.449 7.509 4.080 -1.1230 0.5615 -0.4783
8PRO HB2 58 11.538 7.642 3.994 0.1572 0.6208 -1.7656
8PRO CG 59 11.499 7.469 3.869 -0.8234 0.3565 0.1780
8PRO HG1 60 11.610 7.457 3.871 -0.9461 -0.8205 0.3368
8PRO HG2 61 11.437 7.377 3.870 -2.5648 1.4712 -1.1222
8PRO C 62 11.315 7.773 4.004 0.0913 0.2501 0.1453
8PRO O 63 11.282 7.767 4.119 0.4406 0.5686 0.5203
9SER N 64 11.334 7.886 3.939 0.2345 -0.8465 -0.2065
9SER HN 65 11.371 7.879 3.847 0.0315 -0.0306 -0.3540
9SER CA 66 11.322 8.015 4.013 -0.4210 0.0442 -0.4158
9SER HA 67 11.346 8.007 4.118 0.4257 -2.1622 -0.7159
9SER CB 68 11.430 8.113 3.958 -0.3773 -0.0881 0.0499
9SER HB1 69 11.526 8.069 3.992 0.8569 2.0811 -0.4575
9SER HB2 70 11.419 8.219 3.988 -1.4757 0.0051 -0.6337
9SER OG 71 11.438 8.113 3.817 0.5788 0.2178 0.3055
9SER HG1 72 11.506 8.177 3.798 -0.7180 2.1843 1.8877
9SER C 73 11.187 8.078 3.994 -0.1119 -0.2996 0.9881
9SER O 74 11.161 8.189 4.030 0.0516 -0.3223 -0.4171
10ILE N 75 11.087 8.000 3.942 0.3936 -0.0856 0.3439
10ILE HN 76 11.125 7.911 3.919 1.1926 0.1992 0.5153
10ILE CA 77 10.950 8.035 3.913 0.2158 0.3183 -0.1653
10ILE HA 78 10.952 8.143 3.913 0.0369 0.3385 1.1728
10ILE CB 79 10.891 7.977 3.778 0.5501 0.0382 -0.0264
10ILE HB 80 10.880 7.868 3.793 -0.6410 0.1411 -0.0572
10ILE CG2 81 10.748 8.038 3.744 -0.0610 0.0255 -0.0317
10ILE HG21 82 10.710 7.997 3.648 2.6388 -0.8917 -0.8114
10ILE HG22 83 10.742 8.148 3.741 -3.7117 -0.0007 1.3722
10ILE HG23 84 10.670 8.003 3.815 0.5417 -0.1287 0.5651
10ILE CG1 85 10.985 8.007 3.665 -0.2703 -0.6345 0.1328
10ILE HG11 86 10.939 7.961 3.574 -0.0190 -0.1333 -0.2538
10ILE HG12 87 11.082 7.954 3.679 -0.7774 -1.9041 -0.9028
10ILE CD 88 11.020 8.158 3.643 0.7673 1.0607 -0.7913
10ILE HD1 89 11.099 8.194 3.713 -0.2150 -0.0046 0.9289
10ILE HD2 90 10.931 8.213 3.677 -1.6757 -2.2920 -1.2310
10ILE HD3 91 11.050 8.181 3.539 0.3906 -0.3363 -1.2283
10ILE C 92 10.856 7.976 4.024 0.3111 -0.1899 -0.5368
10ILE O 93 10.864 7.857 4.050 0.0566 -0.0543 0.0936
11PRO N 94 10.781 8.063 4.097 -0.1771 -0.1097 0.2518
11PRO CD 95 10.786 8.209 4.077 -0.1471 0.2539 0.9723
11PRO HD1 96 10.751 8.236 3.975 1.1296 1.7130 0.8699
11PRO HD2 97 10.892 8.238 4.089 0.1098 0.3689 -1.1645
11PRO CA 98 10.724 8.017 4.226 -0.1419 -0.0162 -0.3254
11PRO HA 99 10.784 7.944 4.279 0.2306 -0.3645 -1.2066
11PRO CB 100 10.717 8.147 4.301 -0.6036 0.2728 0.0083
11PRO HB1 101 10.816 8.171 4.344 -0.1389 0.0460 -0.9140
11PRO HB2 102 10.646 8.142 4.387 2.1092 0.0303 2.3514
11PRO CG 103 10.701 8.257 4.191 0.3772 -0.2099 0.3213
11PRO HG1 104 10.593 8.271 4.170 0.7551 2.0792 -0.3568
11PRO HG2 105 10.751 8.346 4.235 3.7089 -1.8526 0.0984
11PRO C 106 10.587 7.960 4.222 0.3207 -0.2382 0.2412
11PRO O 107 10.502 8.010 4.149 -0.2295 0.1338 0.1631
12CYS N 108 10.553 7.849 4.298 -0.0918 0.2214 -0.1268
12CYS HN 109 10.627 7.804 4.345 -0.3990 1.9727 2.2164
12CYS CA 110 10.416 7.808 4.345 0.1743 -0.2247 0.0352
12CYS HA 111 10.363 7.759 4.265 -0.5737 -2.4594 1.7915
12CYS CB 112 10.437 7.715 4.465 -0.3317 -0.3821 -0.5138
12CYS HB1 113 10.502 7.769 4.538 -1.3325 -1.6362 1.3838
12CYS HB2 114 10.493 7.626 4.430 -1.1984 -0.5971 -1.3979
12CYS SG 115 10.293 7.650 4.558 -0.3012 -0.0029 -0.0963
12CYS HG1 116 10.243 7.772 4.568 -2.8215 -0.9625 -0.0147
12CYS C 117 10.326 7.928 4.385 -0.4861 0.4502 0.8662
12CYS O 118 10.370 8.022 4.448 0.5969 0.6774 0.2989
13PRO N 119 10.195 7.924 4.358 0.0907 0.3201 -0.4952
13PRO CD 120 10.130 7.830 4.267 0.0107 -0.2001 0.3966
13PRO HD1 121 10.155 7.726 4.293 1.9998 -0.0102 -0.5681
13PRO HD2 122 10.176 7.847 4.167 1.9248 0.8891 1.4108
13PRO CA 123 10.095 8.014 4.419 -0.0816 -0.0316 0.0320
13PRO HA 124 10.130 8.117 4.420 -1.3238 0.3967 0.2271
13PRO CB 125 9.964 7.991 4.340 -0.1591 0.8301 0.8012
13PRO HB1 126 9.956 8.066 4.258 -0.2960 0.2737 0.2971
13PRO HB2 127 9.878 7.997 4.409 0.6963 -3.4187 2.5923
13PRO CG 128 9.982 7.850 4.261 0.4687 -0.5458 0.3079
13PRO HG1 129 9.928 7.771 4.317 2.2456 -1.9614 0.1171
13PRO HG2 130 9.934 7.875 4.164 -0.8816 -2.2412 0.4826
13PRO C 131 10.087 7.981 4.570 0.2454 -0.7120 -0.3509
13PRO O 132 10.096 7.865 4.609 0.7992 0.5165 -0.0855
14ARG N 133 10.067 8.086 4.653 0.0875 -0.2588 -0.1503
14ARG HN 134 10.070 8.178 4.616 0.1379 0.2916 1.1650
14ARG CA 135 10.036 8.065 4.802 -0.7892 1.3142 0.4605
14ARG HA 136 10.126 8.024 4.846 -1.3815 -3.1957 -1.9077
14ARG CB 137 9.991 8.202 4.865 -0.2685 0.8572 0.1018
14ARG HB1 138 9.930 8.181 4.955 1.0713 -1.6186 0.5198
14ARG HB2 139 9.930 8.255 4.789 -1.7685 -0.3409 0.4342
14ARG CG 140 10.094 8.304 4.912 0.3351 0.0607 -0.3628
14ARG HG1 141 10.104 8.301 5.022 -1.3424 -1.6840 -0.1976
14ARG HG2 142 10.046 8.398 4.875 -1.2515 -0.7095 -0.3567
14ARG CD 143 10.238 8.285 4.866 -0.5860 -0.7428 -0.3219
14ARG HD1 144 10.241 8.265 4.756 -0.5411 -0.3814 -0.3865
14ARG HD2 145 10.282 8.200 4.923 -1.3265 -1.4719 -0.8094
14ARG NE 146 10.319 8.410 4.896 0.2446 0.1797 -0.2140
14ARG HE 147 10.371 8.420 4.980 -1.0512 -0.3227 0.6902
14ARG CZ 148 10.300 8.526 4.828 0.8898 1.1048 0.2842
14ARG NH1 149 10.231 8.545 4.716 -0.0538 0.1315 -0.2359
14ARG HH11 150 10.209 8.635 4.677 2.4722 0.2195 -1.6815
14ARG HH12 151 10.187 8.463 4.679 0.0134 0.0323 -0.0955
14ARG NH2 152 10.370 8.633 4.870 0.0178 -0.4562 0.6691
14ARG HH21 153 10.387 8.701 4.799 -2.2688 -2.1158 -1.6818
14ARG HH22 154 10.431 8.619 4.947 -2.1909 0.7509 2.7684
14ARG C 155 9.948 7.947 4.838 0.9408 -0.1607 -0.3785
14ARG O 156 9.859 7.910 4.764 0.3614 0.3431 -0.4520
15GLY N 157 9.966 7.893 4.959 -0.5801 0.0300 0.5170
15GLY HN 158 10.031 7.930 5.025 -1.0192 -0.1782 1.0747
15GLY CA 159 9.881 7.787 5.013 0.0819 -0.6054 0.5707
15GLY HA1 160 9.951 7.717 5.057 2.2735 0.2481 -1.3509
15GLY HA2 161 9.819 7.745 4.935 0.8708 0.8098 -0.8821
15GLY C 162 9.792 7.846 5.122 0.8194 0.0171 -0.2051
15GLY O 163 9.721 7.950 5.104 -0.8405 -0.3166 -0.1500
16HSD N 164 9.782 7.775 5.232 0.3034 -0.5513 0.5035
16HSD HN 165 9.833 7.690 5.243 -2.9909 -2.7235 0.6109
16HSD CA 166 9.713 7.824 5.354 0.2768 -0.9840 0.1376
16HSD HA 167 9.698 7.930 5.341 0.7666 -0.9963 -0.6099
16HSD CB 168 9.588 7.740 5.384 -0.4681 -0.5738 -0.1798
16HSD HB1 169 9.547 7.775 5.481 -0.3697 -0.7092 -0.0874
16HSD HB2 170 9.620 7.633 5.387 2.2209 0.1167 -1.2841
16HSD ND1 171 9.378 7.845 5.298 0.4415 0.9162 -0.0545
16HSD HD1 172 9.363 7.894 5.383 2.0237 0.6984 0.3868
16HSD CG 173 9.484 7.763 5.285 0.5698 0.1366 0.2820
16HSD CE1 174 9.292 7.814 5.198 -0.3249 0.6872 -0.4896
16HSD HE1 175 9.198 7.865 5.178 -1.7462 -1.9842 -1.1029
16HSD NE2 176 9.335 7.719 5.121 -0.1588 0.1442 -0.0269
16HSD CD2 177 9.456 7.683 5.178 -0.9594 0.5245 -0.2282
16HSD HD2 178 9.504 7.590 5.152 2.3280 1.7840 0.7807
16HSD C 179 9.820 7.811 5.461 0.5437 0.3689 -0.0566
16HSD O 180 9.797 7.763 5.568 -0.8556 -0.1038 -0.4233
17GLY N 181 9.945 7.861 5.437 0.4432 0.0427 0.8058
17GLY HN 182 9.985 7.914 5.363 -0.5954 0.5565 0.5899
17GLY CA 183 10.054 7.843 5.531 -0.5384 0.9541 0.0503
17GLY HA1 184 10.147 7.867 5.482 -1.3241 2.0234 -0.9611
17GLY HA2 185 10.061 7.742 5.570 1.8306 0.6648 -0.9153
17GLY C 186 10.056 7.921 5.655 -0.8095 -0.3532 0.7955
17GLY O 187 10.106 7.877 5.764 0.6934 0.3488 -0.0747
18ALA N 188 10.016 8.047 5.637 -0.2225 -0.6400 -0.0776
18ALA HN 189 9.995 8.090 5.550 0.7494 -1.0062 -0.5073
18ALA CA 190 10.004 8.131 5.754 0.3626 -0.0719 -0.0425
18ALA HA 191 10.094 8.126 5.813 0.4460 -0.1941 -0.1790
18ALA CB 192 9.988 8.283 5.719 0.5729 -0.4986 0.5089
18ALA HB1 193 9.906 8.307 5.647 -1.9286 -2.0347 2.6634
18ALA HB2 194 10.083 8.320 5.675 0.1659 -1.5752 -1.3796
18ALA HB3 195 9.968 8.343 5.810 -1.3395 0.0283 -0.1940
18ALA C 196 9.896 8.086 5.855 0.2081 0.3468 0.0289
18ALA O 197 9.911 8.098 5.979 0.1132 -0.1165 -0.0168
19GLN N 198 9.784 8.024 5.798 -0.0739 -0.0850 -0.4738
19GLN HN 199 9.786 8.009 5.700 2.6647 0.8980 -0.6836
19GLN CA 200 9.684 7.948 5.872 0.1977 0.2173 0.2557
19GLN HA 201 9.645 8.007 5.953 1.8028 1.0757 0.4432
19GLN CB 202 9.559 7.925 5.777 -0.8919 -0.5560 -0.3716
19GLN HB1 203 9.499 7.837 5.810 0.8661 -2.2296 -1.4286
19GLN HB2 204 9.596 7.901 5.675 -0.3594 -1.5151 0.0320
19GLN CG 205 9.479 8.057 5.760 0.4440 0.8869 -0.8803
19GLN HG1 206 9.538 8.140 5.717 -0.8810 2.3972 0.1226
19GLN HG2 207 9.435 8.101 5.852 -0.5007 -0.1037 -0.8268
19GLN CD 208 9.358 8.032 5.677 0.6903 -0.2074 0.0543
19GLN OE1 209 9.259 7.964 5.712 -0.0831 0.0131 -0.3761
19GLN NE2 210 9.351 8.088 5.555 0.6792 -0.1698 0.2808
19GLN HE21 211 9.421 8.152 5.522 0.0024 0.6603 0.4108
19GLN HE22 212 9.269 8.051 5.511 0.6470 -1.7256 1.5811
19GLN C 213 9.722 7.816 5.940 0.1039 -0.0942 0.9797
19GLN O 214 9.682 7.783 6.048 -0.1806 0.2280 -0.4097
20LYS N 215 9.812 7.742 5.869 -0.0075 0.8530 0.5546
20LYS HN 216 9.839 7.766 5.776 1.0203 -1.5485 0.1648
20LYS CA 217 9.886 7.630 5.933 -0.0642 0.5913 -0.4845
20LYS HA 218 9.812 7.561 5.970 0.8864 -0.7461 -1.0244
20LYS CB 219 9.968 7.545 5.826 0.0658 -0.3047 -0.2493
20LYS HB1 220 10.031 7.475 5.884 -0.2694 0.3705 0.9687
20LYS HB2 221 10.038 7.617 5.778 -1.8180 1.4691 -0.4566
20LYS CG 222 9.887 7.472 5.721 -0.3984 0.6453 -0.1358
20LYS HG1 223 9.816 7.537 5.665 -0.5753 1.1127 0.6228
20LYS HG2 224 9.820 7.390 5.754 2.3113 -1.6049 0.1400
20LYS CD 225 9.980 7.390 5.622 0.2875 0.1805 0.1540
20LYS HD1 226 10.031 7.325 5.697 -0.3984 -1.2307 -0.5660
20LYS HD2 227 10.055 7.467 5.593 0.8383 -0.1442 0.6799
20LYS CE 228 9.923 7.320 5.500 -0.5044 0.1248 -0.4650
20LYS HE1 229 9.863 7.393 5.443 -0.5108 1.3409 1.0435
20LYS HE2 230 9.852 7.238 5.525 -0.6414 1.2139 3.1864
20LYS NZ 231 10.028 7.248 5.428 0.4140 -0.3499 -0.6619
20LYS HZ1 232 10.109 7.231 5.490 1.7649 -1.0682 -2.5504
20LYS HZ2 233 10.065 7.301 5.347 -3.1546 -0.1770 -2.4045
20LYS HZ3 234 9.995 7.157 5.389 -0.3029 -1.2751 1.8669
20LYS C 235 9.977 7.674 6.045 -0.1715 -0.1391 0.6008
20LYS O 236 9.984 7.622 6.157 0.5650 0.0953 0.4639
21ALA N 237 10.053 7.779 6.005 0.1947 -0.9806 -0.0698
21ALA HN 238 10.045 7.833 5.921 1.2695 1.2527 1.1800
21ALA CA 239 10.141 7.839 6.104 0.5372 0.1983 -0.3406
21ALA HA 240 10.197 7.753 6.137 -3.5161 -2.7413 -0.3938
21ALA CB 241 10.241 7.948 6.052 0.1469 -0.1741 -0.7136
21ALA HB1 242 10.296 7.913 5.962 -0.2912 -1.1152 -0.6292
21ALA HB2 243 10.311 7.985 6.130 -1.3687 0.2566 0.4755
21ALA HB3 244 10.186 8.040 6.026 2.0542 1.0864 -0.4891
21ALA C 245 10.065 7.887 6.223 -0.1543 -0.1161 0.3535
21ALA O 246 10.097 7.855 6.335 0.3242 0.1802 0.3948
22ALA N 247 9.959 7.965 6.206 -0.3922 -0.1697 0.6155
22ALA HN 248 9.930 7.985 6.112 1.4420 -0.1883 -0.0021
22ALA CA 249 9.878 8.024 6.311 -0.3638 -0.0742 0.1768
22ALA HA 250 9.946 8.089 6.365 -0.5042 0.9014 -0.7791
22ALA CB 251 9.767 8.108 6.267 -0.2351 0.2399 0.2518
22ALA HB1 252 9.806 8.193 6.208 1.2041 -0.3679 0.2855
22ALA HB2 253 9.709 8.160 6.346 0.1919 -2.0157 2.1665
22ALA HB3 254 9.699 8.046 6.205 1.2137 -0.7879 -0.3843
22ALA C 255 9.808 7.918 6.395 0.7728 0.1465 0.2511
22ALA O 256 9.823 7.931 6.519 -0.3985 0.2445 0.2933
23LEU N 257 9.757 7.804 6.342 -0.3167 -0.2863 0.3362
23LEU HN 258 9.754 7.797 6.243 -0.5439 0.6232 0.2706
23LEU CA 259 9.718 7.684 6.412 0.3988 -0.0559 -0.1197
23LEU HA 260 9.636 7.710 6.477 0.0355 0.4659 -0.7749
23LEU CB 261 9.676 7.577 6.307 0.0513 0.0075 -0.0994
23LEU HB1 262 9.763 7.554 6.241 -0.0306 0.5898 -0.4236
23LEU HB2 263 9.599 7.626 6.243 0.7742 0.8540 -0.3577
23LEU CG 264 9.620 7.450 6.377 0.2053 -0.2300 -0.0138
23LEU HG 265 9.591 7.470 6.483 -0.5491 -0.1975 -0.2178
23LEU CD1 266 9.481 7.415 6.316 0.3054 0.6360 0.2650
23LEU HD11 267 9.452 7.315 6.356 -1.9363 0.9102 -0.5358
23LEU HD12 268 9.482 7.414 6.205 -1.9782 0.1949 0.1972
23LEU HD13 269 9.400 7.485 6.344 0.6742 1.5518 -0.8717
23LEU CD2 270 9.714 7.330 6.360 -0.2059 0.0312 -0.0686
23LEU HD21 271 9.728 7.309 6.252 -1.2178 -0.0117 -0.2039
23LEU HD22 272 9.695 7.236 6.417 1.2333 0.8255 1.8280
23LEU HD23 273 9.807 7.376 6.399 -2.0332 2.8026 1.4152
23LEU C 274 9.814 7.626 6.505 -0.0178 0.5693 0.0049
23LEU O 275 9.784 7.585 6.614 -0.5724 0.2043 -0.0550
24VAL N 276 9.942 7.615 6.465 -0.5397 -0.2198 0.3011
24VAL HN 277 9.974 7.640 6.374 -0.0410 1.8479 0.9991
24VAL CA 278 10.048 7.563 6.558 -0.2468 0.3926 -0.0200
24VAL HA 279 10.009 7.479 6.614 1.3086 0.0377 0.5926
24VAL CB 280 10.165 7.501 6.477 0.4814 0.2087 -0.7732
24VAL HB 281 10.221 7.577 6.420 -0.6624 0.4955 -1.5432
24VAL CG1 282 10.256 7.431 6.582 -0.5241 -0.2087 -0.3463
24VAL HG11 283 10.332 7.369 6.529 -0.3542 -1.1528 0.9463
24VAL HG12 284 10.191 7.371 6.649 -0.2734 -0.4792 -0.3404
24VAL HG13 285 10.311 7.505 6.644 1.4399 2.2583 -4.5363
24VAL CG2 286 10.107 7.400 6.382 0.8472 0.4479 -0.1979
24VAL HG21 287 10.055 7.325 6.445 2.2998 -0.4916 -0.0779
24VAL HG22 288 10.190 7.352 6.326 -1.2262 -1.5701 -1.7125
24VAL HG23 289 10.036 7.442 6.308 -0.0049 -0.4639 0.0734
24VAL C 290 10.087 7.665 6.664 0.5995 0.7617 0.3546
24VAL O 291 10.120 7.629 6.777 0.3965 0.1969 0.1187
25LEU N 292 10.078 7.794 6.635 0.2050 -0.7314 0.8321
25LEU HN 293 10.043 7.828 6.548 1.4320 0.6914 0.8500
25LEU CA 294 10.092 7.905 6.733 -0.1018 0.1913 -0.1367
25LEU HA 295 10.176 7.882 6.797 -0.7781 2.0263 1.4896
25LEU CB 296 10.097 8.052 6.669 -0.3528 0.2695 -0.1170
25LEU HB1 297 10.006 8.067 6.608 0.5274 -2.7255 -2.4167
25LEU HB2 298 10.179 8.059 6.594 -1.0091 1.0112 -0.7842
25LEU CG 299 10.125 8.177 6.755 0.1537 1.3100 -0.7930
25LEU HG 300 10.042 8.185 6.829 0.4712 -1.0264 -0.1125
25LEU CD1 301 10.255 8.177 6.833 -0.3832 0.3920 -0.6304
25LEU HD11 302 10.247 8.106 6.918 1.3913 -0.0927 -0.8253
25LEU HD12 303 10.270 8.277 6.880 -1.3448 -0.0020 0.5763
25LEU HD13 304 10.344 8.156 6.770 -1.5876 -0.8503 -1.9826
25LEU CD2 305 10.131 8.298 6.666 -0.3474 0.0659 0.4468
25LEU HD21 306 10.032 8.307 6.616 0.6458 -5.6516 -3.4821
25LEU HD22 307 10.206 8.286 6.585 -2.6365 -2.1581 -1.4988
25LEU HD23 308 10.156 8.391 6.722 0.4863 1.5927 -2.2961
25LEU C 309 9.979 7.908 6.831 -0.5530 -0.3108 -0.2259
25LEU O 310 9.998 7.932 6.951 -0.3170 0.5081 0.2795
26LEU N 311 9.858 7.887 6.791 -0.0453 0.5048 -0.5002
26LEU HN 312 9.853 7.875 6.692 0.1862 -1.3775 -0.3161
26LEU CA 313 9.750 7.871 6.876 -0.4894 -0.0921 -0.1966
26LEU HA 314 9.748 7.962 6.935 0.1910 0.1046 -0.4724
26LEU CB 315 9.619 7.849 6.796 -0.4460 -0.3692 0.2244
26LEU HB1 316 9.637 7.766 6.725 0.8690 0.3126 -0.2664
26LEU HB2 317 9.611 7.943 6.736 -1.0351 -0.4892 0.1163
26LEU CG 318 9.486 7.823 6.876 -0.2572 -1.1468 -0.3644
26LEU HG 319 9.493 7.852 6.983 -1.6397 -0.5774 -0.4141
26LEU CD1 320 9.379 7.915 6.807 -0.2434 0.0925 0.2326
26LEU HD11 321 9.420 8.017 6.817 0.7329 -0.3355 0.8349
26LEU HD12 322 9.283 7.896 6.859 0.1671 -2.9721 0.0704
26LEU HD13 323 9.373 7.889 6.699 -2.4848 2.4814 -0.3112
26LEU CD2 324 9.450 7.674 6.872 -0.2417 -0.0672 0.2324
26LEU HD21 325 9.350 7.650 6.913 0.2315 -3.1485 -0.2161
26LEU HD22 326 9.522 7.618 6.935 -0.7830 -0.1344 0.7918
26LEU HD23 327 9.454 7.633 6.769 -0.8559 -0.8273 0.5053
26LEU C 328 9.768 7.760 6.971 -0.1748 -0.0021 0.0165
26LEU O 329 9.743 7.771 7.089 -0.3043 0.0587 0.3900
27SER N 330 9.826 7.650 6.925 -0.1685 0.4777 -0.1181
27SER HN 331 9.847 7.637 6.828 1.0230 -2.2254 0.4148
27SER CA 332 9.856 7.543 7.021 -0.1646 -0.0035 0.0452
27SER HA 333 9.776 7.528 7.092 -0.6419 2.0010 -0.0259
27SER CB 334 9.879 7.405 6.950 -0.2504 0.0086 -0.6242
27SER HB1 335 9.793 7.367 6.890 0.6519 -3.7178 0.2319
27SER HB2 336 9.895 7.326 7.026 0.2952 -1.3750 -2.1309
27SER OG 337 10.005 7.391 6.883 0.5985 -0.9295 0.2015
27SER HG1 338 10.021 7.454 6.812 -1.5798 0.2917 0.6865
27SER C 339 9.976 7.567 7.119 -0.4263 0.3267 -0.2147
27SER O 340 9.970 7.554 7.238 0.2297 0.0706 -0.2824
28ALA N 341 10.086 7.617 7.060 -0.5217 0.1149 0.2027
28ALA HN 342 10.096 7.620 6.961 0.1926 -1.5760 0.1928
28ALA CA 343 10.204 7.663 7.133 0.6886 -0.2032 0.0272
28ALA HA 344 10.250 7.580 7.185 -0.0314 -0.1627 0.7530
28ALA CB 345 10.308 7.720 7.031 0.0664 -0.4769 0.8871
28ALA HB1 346 10.408 7.723 7.079 1.6672 -3.1721 -1.9231
28ALA HB2 347 10.277 7.815 6.981 -2.0957 -1.1825 0.7629
28ALA HB3 348 10.316 7.639 6.956 -0.6275 -0.8451 1.1965
28ALA C 349 10.158 7.767 7.233 0.5158 -0.4099 -0.1251
28ALA O 350 10.199 7.763 7.352 -0.3375 -0.0214 0.0519
29CYS N 351 10.068 7.855 7.199 0.1163 0.5410 0.1469
29CYS HN 352 10.047 7.874 7.103 3.9434 0.4039 -0.8645
29CYS CA 353 10.007 7.940 7.297 0.2814 -0.3804 0.2843
29CYS HA 354 10.082 7.987 7.360 1.2259 2.2861 -2.5904
29CYS CB 355 9.924 8.048 7.230 -0.2751 0.4975 0.2940
29CYS HB1 356 9.853 8.097 7.300 -0.5470 -0.4451 0.7016
29CYS HB2 357 9.863 8.011 7.145 0.2772 -1.5224 0.6990
29CYS SG 358 10.038 8.169 7.151 0.3087 -0.0359 0.4052
29CYS HG1 359 10.026 8.127 7.026 -0.3378 -1.1761 0.8331
29CYS C 360 9.920 7.870 7.395 -0.2013 -0.4270 -0.6651
29CYS O 361 9.934 7.894 7.513 0.3211 0.2187 0.3899
30LEU N 362 9.823 7.789 7.356 -1.0896 -0.0340 -0.4262
30LEU HN 363 9.804 7.781 7.259 0.3184 -0.1773 -0.7142
30LEU CA 364 9.736 7.721 7.453 0.6630 -0.2742 0.3326
30LEU HA 365 9.692 7.795 7.519 2.4764 1.5962 -0.4466
30LEU CB 366 9.622 7.644 7.378 -0.0516 0.9602 0.2843
30LEU HB1 367 9.570 7.579 7.452 0.3563 -0.5138 -0.6723
30LEU HB2 368 9.671 7.583 7.300 -1.1811 0.8234 -0.3499
30LEU CG 369 9.500 7.728 7.319 -0.1800 -0.4192 -0.1274
30LEU HG 370 9.531 7.803 7.243 1.9204 -1.3836 -0.2751
30LEU CD1 371 9.386 7.644 7.264 0.2090 0.1038 -0.0174
30LEU HD11 372 9.352 7.561 7.329 -0.4609 0.4352 0.0705
30LEU HD12 373 9.402 7.608 7.160 -0.8117 0.0185 -0.1627
30LEU HD13 374 9.300 7.713 7.249 -0.0189 -0.3372 -0.8494
30LEU CD2 375 9.443 7.819 7.436 -0.1395 -0.0468 -0.1297
30LEU HD21 376 9.527 7.874 7.484 -0.9427 -0.8194 2.3398
30LEU HD22 377 9.416 7.756 7.524 1.6874 -0.8675 -0.1209
30LEU HD23 378 9.356 7.878 7.400 2.1010 2.0966 -2.3469
30LEU C 379 9.802 7.635 7.556 -0.5695 0.4793 -0.0446
30LEU O 380 9.760 7.631 7.672 -0.7640 0.4700 0.1391
31VAL N 381 9.910 7.571 7.518 -0.6529 -0.1205 -0.2504
31VAL HN 382 9.936 7.575 7.422 -0.0708 1.9115 -0.0466
31VAL CA 383 9.984 7.478 7.601 0.2478 -0.2968 -0.4741
31VAL HA 384 9.912 7.423 7.659 0.5563 -1.2629 -0.9830
31VAL CB 385 10.084 7.387 7.529 -0.1779 0.2695 -0.0917
31VAL HB 386 10.131 7.451 7.451 -2.4546 -1.8603 -3.5146
31VAL CG1 387 10.189 7.319 7.621 0.0087 0.0829 0.5605
31VAL HG11 388 10.144 7.255 7.700 1.2157 -0.2397 1.0011
31VAL HG12 389 10.261 7.395 7.657 0.5460 -1.2309 2.4041
31VAL HG13 390 10.239 7.248 7.553 -0.0325 -0.1249 0.7455
31VAL CG2 391 9.998 7.285 7.449 0.5893 -0.3238 0.0762
31VAL HG21 392 10.068 7.223 7.390 2.6690 1.3462 0.6381
31VAL HG22 393 9.925 7.331 7.379 1.1590 0.4263 -0.0397
31VAL HG23 394 9.952 7.219 7.526 -0.7942 -2.4274 -2.4013
31VAL C 395 10.059 7.561 7.709 0.1953 0.8657 0.4848
31VAL O 396 10.052 7.521 7.828 -0.0202 0.2272 -0.3618
32THR N 397 10.120 7.675 7.666 0.1410 0.4147 0.0825
32THR HN 398 10.112 7.701 7.570 0.2707 1.4846 0.3492
32THR CA 399 10.182 7.773 7.755 -0.6288 1.3188 0.0314
32THR HA 400 10.247 7.716 7.820 -0.9805 -0.6176 -1.2378
32THR CB 401 10.258 7.886 7.682 0.4785 0.2089 -0.7205
32THR HB 402 10.187 7.963 7.647 1.9950 1.9002 -0.2167
32THR OG1 403 10.336 7.836 7.570 0.1782 -0.3997 0.2819
32THR HG1 404 10.278 7.818 7.496 0.3675 1.5176 -0.3957
32THR CG2 405 10.357 7.946 7.777 -0.3414 0.2546 0.1458
32THR HG21 406 10.421 8.019 7.721 -0.5529 0.3530 0.0289
32THR HG22 407 10.429 7.868 7.810 0.0812 1.0600 1.2168
32THR HG23 408 10.321 8.003 7.865 0.1119 -0.8265 1.0522
32THR C 409 10.075 7.838 7.850 0.1778 -0.2954 -0.1863
32THR O 410 10.094 7.852 7.974 0.2836 0.4813 0.1731
33LEU N 411 9.956 7.876 7.800 -0.6439 0.2558 -0.6504
33LEU HN 412 9.954 7.896 7.703 0.9696 0.6237 -0.6469
33LEU CA 413 9.846 7.925 7.881 0.9279 -0.0340 0.0739
33LEU HA 414 9.886 8.006 7.940 -0.1037 -0.0521 0.8233
33LEU CB 415 9.743 7.982 7.791 0.4712 0.9462 0.2490
33LEU HB1 416 9.654 8.028 7.839 -0.9855 -1.4076 -0.0238
33LEU HB2 417 9.704 7.894 7.737 -2.0776 1.4105 1.1744
33LEU CG 418 9.786 8.106 7.703 0.0243 0.4205 0.4439
33LEU HG 419 9.888 8.092 7.661 -0.1585 2.3090 -0.7999
33LEU CD1 420 9.688 8.113 7.584 -0.8151 0.1449 -0.2863
33LEU HD11 421 9.724 8.189 7.512 -1.2346 -0.5927 -1.2897
33LEU HD12 422 9.578 8.118 7.598 -0.7705 -0.1073 0.1642
33LEU HD13 423 9.696 8.016 7.530 0.1823 0.5189 -0.8361
33LEU CD2 424 9.786 8.237 7.788 -0.4576 0.4917 -0.1667
33LEU HD21 425 9.688 8.250 7.840 -1.4152 -2.8084 -0.8841
33LEU HD22 426 9.817 8.320 7.721 0.5956 -0.4088 -0.8252
33LEU HD23 427 9.857 8.211 7.870 -1.9956 -0.8198 0.8325
33LEU C 428 9.793 7.837 7.986 -0.0376 -0.1187 -0.3190
33LEU O 429 9.753 7.881 8.094 0.2358 -0.6540 0.1656
34TRP N 430 9.778 7.700 7.955 0.5327 -0.3429 0.3039
34TRP HN 431 9.787 7.682 7.858 -0.8470 -0.6717 0.2118
34TRP CA 432 9.740 7.598 8.048 -0.0862 -0.1700 -0.4566
34TRP HA 433 9.647 7.626 8.097 0.3558 -0.7861 0.7673
34TRP CB 434 9.699 7.472 7.969 -0.3805 -0.4156 0.0529
34TRP HB1 435 9.786 7.406 7.948 -0.0085 0.3977 -1.0636
34TRP HB2 436 9.643 7.510 7.881 -0.5896 0.7429 0.6679
34TRP CG 437 9.610 7.387 8.046 0.5171 0.2824 -0.2839
34TRP CD1 438 9.480 7.376 8.018 0.0663 -0.0083 -0.0762
34TRP HD1 439 9.427 7.409 7.929 -0.9358 -1.0351 0.1132
34TRP NE1 440 9.426 7.278 8.105 -0.0727 -0.3002 -0.0211
34TRP HE1 441 9.331 7.261 8.116 -0.1353 -0.2192 -0.4352
34TRP CE2 442 9.522 7.240 8.192 -0.7323 -0.3531 0.1640
34TRP CD2 443 9.638 7.306 8.166 -0.3751 0.1506 0.2191
34TRP CE3 444 9.757 7.267 8.225 0.5971 0.5119 -0.2219
34TRP HE3 445 9.853 7.304 8.191 2.0785 -3.8236 -1.4798
34TRP CZ3 446 9.753 7.161 8.311 0.2103 0.5034 -0.5004
34TRP HZ3 447 9.847 7.125 8.349 -0.6029 -0.3005 0.8779
34TRP CZ2 448 9.514 7.139 8.292 -0.3354 0.2768 0.2140
34TRP HZ2 449 9.429 7.073 8.301 -0.4165 0.2590 -0.5769
34TRP CH2 450 9.634 7.099 8.347 0.0272 -0.1777 1.0054
34TRP HH2 451 9.641 7.003 8.396 2.2806 -0.9315 -0.6069
34TRP C 452 9.852 7.574 8.153 -0.1445 0.1473 0.0396
34TRP O 453 9.827 7.560 8.275 -0.2968 0.4206 -0.9804
35GLY N 454 9.977 7.554 8.102 0.0818 -0.3395 0.1210
35GLY HN 455 9.993 7.578 8.007 1.9710 -2.1404 -0.1142
35GLY CA 456 10.090 7.488 8.168 -0.0944 -0.4344 0.1352
35GLY HA1 457 10.170 7.496 8.096 -0.6189 -0.5412 -0.4792
35GLY HA2 458 10.063 7.387 8.193 -0.0136 -0.0583 1.8362
35GLY C 459 10.134 7.544 8.297 0.0141 -0.2758 -0.8678
35GLY O 460 10.181 7.463 8.374 0.4784 -0.1233 -0.4465
36LEU N 461 10.138 7.675 8.327 0.2697 -0.4436 -0.2402
36LEU HN 462 10.094 7.745 8.271 0.2609 -0.3494 -0.1159
36LEU CA 463 10.195 7.725 8.448 -0.4046 0.2021 -0.2065
36LEU HA 464 10.245 7.652 8.510 0.5602 0.7945 -0.2734
36LEU CB 465 10.292 7.836 8.412 0.8476 -0.2585 -0.4859
36LEU HB1 466 10.316 7.877 8.512 0.3430 -1.0025 -0.0426
36LEU HB2 467 10.235 7.919 8.365 -2.7947 -1.2673 1.6816
36LEU CG 468 10.420 7.791 8.332 0.6427 -0.7967 -0.7271
36LEU HG 469 10.429 7.682 8.346 -0.3132 -0.9550 -1.2429
36LEU CD1 470 10.420 7.814 8.175 -0.7913 0.1887 0.3604
36LEU HD11 471 10.398 7.921 8.157 -1.5194 0.0199 0.2390
36LEU HD12 472 10.340 7.754 8.128 0.0539 -1.0638 0.4788
36LEU HD13 473 10.520 7.787 8.134 -0.6378 1.1056 0.1132
36LEU CD2 474 10.548 7.869 8.379 -0.0716 0.6660 0.4501
36LEU HD21 475 10.638 7.829 8.328 -0.0572 0.2642 0.7911
36LEU HD22 476 10.554 7.863 8.490 -2.0938 1.8974 0.6866
36LEU HD23 477 10.535 7.977 8.354 -0.8906 0.7229 1.0780
36LEU C 478 10.081 7.796 8.530 0.4098 0.2622 -0.0005
36LEU O 479 10.097 7.885 8.618 -1.2816 0.0936 0.4510
37GLY N 480 9.958 7.743 8.517 0.1976 0.2770 -0.4072
37GLY HN 481 9.941 7.663 8.460 0.7981 -0.5597 0.5652
37GLY CA 482 9.844 7.795 8.596 -0.0452 -0.1900 -0.2673
37GLY HA1 483 9.858 7.776 8.702 -1.5306 -0.3022 -0.0705
37GLY HA2 484 9.766 7.729 8.561 -0.2295 -0.8875 1.3381
37GLY C 485 9.807 7.943 8.574 0.3303 -0.3832 -0.4336
37GLY O 486 9.750 8.004 8.664 0.1368 -0.0165 -0.7086
38GLU N 487 9.846 8.008 8.462 0.1316 0.6475 0.4850
38GLU HN 488 9.903 7.976 8.386 0.3318 -0.9508 1.2707
38GLU CA 489 9.804 8.145 8.435 0.4893 0.5596 0.3431
38GLU HA 490 9.824 8.195 8.529 0.3021 0.4177 0.4596
38GLU CB 491 9.901 8.198 8.326 -0.0257 0.0770 -0.5193
38GLU HB1 492 9.860 8.293 8.287 -0.8947 -0.4002 -0.7944
38GLU HB2 493 9.906 8.123 8.243 -0.0555 -3.2072 2.2348
38GLU CG 494 10.048 8.225 8.377 0.8550 -0.1214 0.0109
38GLU HG1 495 10.085 8.141 8.439 -1.4376 -0.8508 0.4825
38GLU HG2 496 10.046 8.321 8.433 3.2052 -0.3697 0.6371
38GLU CD 497 10.151 8.238 8.267 -0.0379 -0.0273 -0.0966
38GLU OE1 498 10.214 8.345 8.256 -0.2431 0.0972 -0.6694
38GLU OE2 499 10.173 8.144 8.184 0.5406 -0.3826 -0.3024
38GLU C 500 9.656 8.164 8.402 -0.1092 0.0909 0.4435
38GLU O 501 9.591 8.075 8.349 -0.1840 -0.9164 0.3934
39PRO N 502 9.597 8.272 8.456 -0.0228 -0.1951 -0.5700
39PRO CD 503 9.653 8.403 8.482 -0.7613 0.2930 -0.7500
39PRO HD1 504 9.731 8.426 8.407 1.7004 -2.8427 0.5875
39PRO HD2 505 9.693 8.401 8.586 -0.5609 2.1053 -0.7713
39PRO CA 506 9.458 8.268 8.502 0.5034 -0.5872 -0.1878
39PRO HA 507 9.454 8.189 8.576 3.3373 0.4818 1.2622
39PRO CB 508 9.435 8.409 8.567 0.1000 -0.0742 -0.2285
39PRO HB1 509 9.472 8.409 8.672 1.4054 0.3748 -0.6654
39PRO HB2 510 9.327 8.434 8.562 -0.3026 -1.7380 -0.3347
39PRO CG 511 9.537 8.502 8.494 -0.0164 0.8773 0.4273
39PRO HG1 512 9.505 8.524 8.390 2.4777 -2.0269 -1.1195
39PRO HG2 513 9.561 8.596 8.549 -3.5176 2.4897 -0.5606
39PRO C 514 9.359 8.245 8.391 0.1196 0.2331 -0.0264
39PRO O 515 9.355 8.337 8.302 -0.0092 -0.2065 -0.1612
40PRO N 516 9.281 8.136 8.378 -0.4228 -0.4172 0.6153
40PRO CD 517 9.280 8.024 8.466 0.1296 0.3639 0.0722
40PRO HD1 518 9.241 8.066 8.561 0.5155 0.8579 0.0176
40PRO HD2 519 9.377 7.972 8.484 -0.5869 -0.5792 1.3580
40PRO CA 520 9.217 8.116 8.248 0.0371 0.2137 0.9288
40PRO HA 521 9.292 8.136 8.173 1.8332 0.0256 2.5945
40PRO CB 522 9.173 7.966 8.257 0.2831 0.6099 0.5398
40PRO HB1 523 9.262 7.921 8.207 0.6388 2.6967 -0.8528
40PRO HB2 524 9.077 7.944 8.206 0.4261 1.8400 -0.3003
40PRO CG 525 9.174 7.928 8.406 -0.2684 0.2353 0.7464
40PRO HG1 526 9.080 7.977 8.438 -1.3955 -1.5742 0.3177
40PRO HG2 527 9.191 7.820 8.422 -0.4218 0.1618 0.4269
40PRO C 528 9.099 8.207 8.213 -0.1303 0.0176 -0.0291
40PRO O 529 9.084 8.244 8.093 -0.0525 -0.0480 -0.5002
41GLU N 530 9.006 8.240 8.308 -0.1973 -0.3613 -0.7909
41GLU HN 531 9.032 8.209 8.399 0.9449 0.3053 -0.8701
41GLU CA 532 8.903 8.332 8.302 0.2080 -0.1253 0.9559
41GLU HA 533 8.835 8.308 8.221 1.1991 -1.3392 0.4683
41GLU CB 534 8.810 8.310 8.426 -0.5367 0.0228 0.5627
41GLU HB1 535 8.872 8.262 8.504 0.9682 -0.0842 -0.6536
41GLU HB2 536 8.733 8.238 8.392 -0.5151 0.8800 -1.4437
41GLU CG 537 8.732 8.428 8.495 0.1623 0.2971 -0.6463
41GLU HG1 538 8.650 8.381 8.553 -0.5560 -1.0969 -2.6817
41GLU HG2 539 8.685 8.482 8.410 -0.0292 2.0670 0.5387
41GLU CD 540 8.818 8.520 8.581 0.3200 0.4598 0.5669
41GLU OE1 541 8.888 8.472 8.676 0.0487 -0.2599 0.3525
41GLU OE2 542 8.812 8.646 8.558 0.1919 0.0187 0.2496
41GLU C 543 8.949 8.471 8.267 0.2311 0.6540 0.2903
41GLU O 544 8.892 8.541 8.181 -0.0995 -0.1217 0.0770
42HSD N 545 9.061 8.515 8.322 0.0168 0.1650 0.4157
42HSD HN 546 9.106 8.460 8.392 1.0726 -1.8946 -1.7500
42HSD CA 547 9.128 8.643 8.287 -0.3860 -0.2851 0.2328
42HSD HA 548 9.061 8.728 8.287 -0.6937 -0.5224 0.8407
42HSD CB 549 9.242 8.672 8.386 0.5775 0.0932 0.7387
42HSD HB1 550 9.285 8.767 8.347 -0.8785 0.3965 -0.2417
42HSD HB2 551 9.303 8.579 8.384 0.0611 -0.2859 1.9149
42HSD ND1 552 9.107 8.660 8.604 -0.1421 0.3929 -0.0358
42HSD HD1 553 9.020 8.618 8.580 -0.3437 -0.7580 2.4386
42HSD CG 554 9.216 8.692 8.528 0.1272 -0.1781 0.1785
42HSD CE1 555 9.142 8.679 8.735 -0.1876 -0.4912 0.0851
42HSD HE1 556 9.079 8.639 8.814 -0.0432 -1.4728 -0.2889
42HSD NE2 557 9.269 8.714 8.753 0.3174 -0.0708 -0.0698
42HSD CD2 558 9.314 8.726 8.620 -0.4717 0.8775 -0.4925
42HSD HD2 559 9.416 8.760 8.612 -0.1503 -0.1093 -0.7167
42HSD C 560 9.191 8.645 8.141 0.5979 0.0107 0.2451
42HSD O 561 9.182 8.748 8.077 -0.0286 -1.0254 0.4959
43THR N 562 9.237 8.532 8.092 -0.2764 -0.7521 -0.5175
43THR HN 563 9.263 8.465 8.161 -1.6781 2.5847 3.6691
43THR CA 564 9.268 8.510 7.953 -0.4910 0.5421 0.3740
43THR HA 565 9.338 8.589 7.930 0.7646 -0.2443 1.3930
43THR CB 566 9.334 8.372 7.929 0.1327 0.6857 0.4969
43THR HB 567 9.268 8.283 7.930 -0.5222 1.1609 1.7421
43THR OG1 568 9.434 8.353 8.021 -0.2147 -0.2224 0.2838
43THR HG1 569 9.473 8.268 8.003 1.7446 0.4509 1.0121
43THR CG2 570 9.403 8.374 7.796 0.3458 0.2714 -0.0556
43THR HG21 571 9.469 8.463 7.798 0.8184 -0.0552 -0.5994
43THR HG22 572 9.332 8.384 7.711 0.7917 -1.7036 -0.7177
43THR HG23 573 9.457 8.277 7.791 0.5525 0.3228 0.9936
43THR C 574 9.148 8.520 7.860 -0.2664 0.4830 -0.5660
43THR O 575 9.162 8.577 7.752 0.2106 -0.9889 0.1335
44LEU N 576 9.034 8.467 7.896 0.8040 -0.1290 0.1505
44LEU HN 577 9.034 8.399 7.969 -0.6596 -0.5982 -0.2490
44LEU CA 578 8.910 8.479 7.814 0.0955 -0.2116 -0.3859
44LEU HA 579 8.930 8.442 7.714 -0.2204 -0.7213 -0.2669
44LEU CB 580 8.799 8.396 7.885 0.0158 -0.1068 0.8711
44LEU HB1 581 8.788 8.432 7.989 -1.4717 2.8206 -0.2078
44LEU HB2 582 8.834 8.291 7.891 -0.0312 -0.0945 1.3775
44LEU CG 583 8.654 8.385 7.823 0.2418 -0.4048 0.4250
44LEU HG 584 8.596 8.477 7.844 1.2876 0.2346 0.6021
44LEU CD1 585 8.649 8.353 7.674 0.2471 0.4392 -0.2524
44LEU HD11 586 8.557 8.292 7.664 -0.2608 0.5931 2.5355
44LEU HD12 587 8.741 8.295 7.652 1.7640 1.1321 3.4901
44LEU HD13 588 8.645 8.454 7.628 0.4136 1.3983 1.7101
44LEU CD2 589 8.576 8.272 7.905 -0.4119 -0.0548 -0.2250
44LEU HD21 590 8.622 8.175 7.875 0.0670 -0.2119 0.9448
44LEU HD22 591 8.466 8.271 7.889 -0.4399 1.4057 -0.2344
44LEU HD23 592 8.608 8.289 8.010 -3.1461 -0.4911 0.7520
44LEU C 593 8.859 8.622 7.798 -0.2398 -0.3582 0.7240
44LEU O 594 8.809 8.667 7.693 0.3030 0.1579 0.3733
45ARG N 595 8.874 8.699 7.912 -0.5837 -0.4686 0.4311
45ARG HN 596 8.917 8.656 7.991 0.7365 -0.9075 -0.4782
45ARG CA 597 8.848 8.833 7.924 1.1494 -0.3445 -0.2580
45ARG HA 598 8.748 8.848 7.887 0.8282 -1.3067 0.1773
45ARG CB 599 8.847 8.868 8.073 0.0463 -0.0480 0.1768
45ARG HB1 600 8.842 8.977 8.094 -1.0562 0.0191 -0.3654
45ARG HB2 601 8.950 8.839 8.102 0.5250 0.2264 -1.1732
45ARG CG 602 8.734 8.808 8.152 0.5249 0.4909 0.9026
45ARG HG1 603 8.730 8.703 8.115 0.3579 1.0179 -0.6645
45ARG HG2 604 8.639 8.861 8.130 1.9269 3.1270 0.8327
45ARG CD 605 8.765 8.805 8.301 0.0322 0.1655 -0.0784
45ARG HD1 606 8.863 8.756 8.324 -0.2050 0.6908 2.3643
45ARG HD2 607 8.684 8.764 8.365 1.2535 -0.5908 1.0457
45ARG NE 608 8.774 8.944 8.349 0.5901 0.2090 -0.1755
45ARG HE 609 8.760 9.021 8.287 -1.4501 0.2175 0.2535
45ARG CZ 610 8.848 8.990 8.455 -0.2042 0.0482 0.3866
45ARG NH1 611 8.886 8.909 8.544 -0.1079 0.0891 -0.3681
45ARG HH11 612 8.839 8.821 8.547 -1.2712 0.6390 -1.6500
45ARG HH12 613 8.941 8.944 8.621 -0.7746 1.0111 -0.2985
45ARG NH2 614 8.863 9.116 8.469 -0.6501 -1.0173 -0.3030
45ARG HH21 615 8.828 9.180 8.400 0.3027 -0.9555 -0.7472
45ARG HH22 616 8.916 9.154 8.545 -0.5185 0.9369 -1.2890
45ARG C 617 8.927 8.924 7.837 0.3387 -0.0862 0.1908
45ARG O 618 8.874 9.005 7.764 0.1381 -0.0873 -0.0335
46TYR N 619 9.062 8.899 7.842 -0.1630 0.3411 -0.0829
46TYR HN 620 9.097 8.829 7.904 -1.1404 -1.1148 -1.0900
46TYR CA 621 9.160 8.988 7.790 0.2092 0.2330 -0.2203
46TYR HA 622 9.132 9.091 7.805 -0.6449 -0.2220 1.6849
46TYR CB 623 9.281 8.994 7.882 -0.0261 0.2570 0.6437
46TYR HB1 624 9.362 9.044 7.827 0.7234 -1.5587 0.0197
46TYR HB2 625 9.314 8.890 7.905 -1.4020 -1.2448 -3.3838
46TYR CG 626 9.263 9.064 8.020 0.0263 -0.0115 0.1810
46TYR CD1 627 9.147 9.140 8.046 -0.0820 -0.3160 0.0165
46TYR HD1 628 9.060 9.162 7.986 0.3442 4.0699 0.6450
46TYR CE1 629 9.128 9.185 8.175 0.0183 0.1781 -0.5530
46TYR HE1 630 9.036 9.231 8.206 0.2315 -0.0513 0.4647
46TYR CZ 631 9.225 9.168 8.276 0.6108 -0.2603 -0.3274
46TYR OH 632 9.212 9.226 8.407 -0.2935 0.6760 -0.0628
46TYR HH 633 9.259 9.172 8.471 1.2745 -0.5325 -2.1262
46TYR CD2 634 9.351 9.032 8.128 0.8153 -0.2464 0.6087
46TYR HD2 635 9.438 8.971 8.105 0.8776 0.2539 -0.5029
46TYR CE2 636 9.334 9.086 8.259 -0.4532 -0.4847 -0.1847
46TYR HE2 637 9.398 9.055 8.340 0.0511 -2.2098 -1.1782
46TYR C 638 9.182 8.961 7.643 0.2316 -0.2290 0.2549
46TYR O 639 9.211 9.050 7.564 0.1599 -0.2234 -0.3761
47LEU N 640 9.152 8.839 7.601 0.4890 -0.3418 -0.3664
47LEU HN 641 9.132 8.766 7.666 -1.6694 -0.2077 -0.7940
47LEU CA 642 9.128 8.811 7.460 -0.3829 0.4159 -0.3607
47LEU HA 643 9.221 8.826 7.406 -0.3709 -1.5927 -0.9883
47LEU CB 644 9.093 8.660 7.448 0.0673 -0.4201 -0.3047
47LEU HB1 645 9.000 8.635 7.503 -1.1031 -0.7281 -2.3008
47LEU HB2 646 9.182 8.612 7.494 2.0777 1.9253 -1.5090
47LEU CG 647 9.066 8.614 7.306 -0.2496 0.0908 -0.0506
47LEU HG 648 8.985 8.674 7.259 0.9228 1.0820 -0.8780
47LEU CD1 649 9.187 8.641 7.212 -0.3896 -0.5659 -0.1849
47LEU HD11 650 9.147 8.639 7.108 -1.2189 -1.0175 0.1364
47LEU HD12 651 9.264 8.561 7.222 -0.3947 -0.4565 0.8067
47LEU HD13 652 9.232 8.741 7.226 -2.2178 0.6070 -1.9777
47LEU CD2 653 9.041 8.460 7.299 0.3017 0.4855 -0.5212
47LEU HD21 654 8.947 8.436 7.354 1.9126 0.3155 2.3207
47LEU HD22 655 9.110 8.398 7.361 -1.0982 -1.1100 -0.4640
47LEU HD23 656 9.034 8.427 7.193 0.6898 -1.6333 0.0707
47LEU C 657 9.024 8.895 7.393 0.6405 0.3526 0.3219
47LEU O 658 9.047 8.948 7.287 -0.1536 1.1536 -0.1230
48VAL N 659 8.902 8.900 7.450 -0.5376 0.3794 0.0414
48VAL HN 660 8.888 8.846 7.533 1.4846 -1.2057 -0.5633
48VAL CA 661 8.784 8.953 7.398 0.1058 -0.6033 -0.0730
48VAL HA 662 8.759 8.919 7.298 0.9429 -0.0155 -0.4962
48VAL CB 663 8.668 8.909 7.478 0.2179 0.2130 0.3708
48VAL HB 664 8.688 8.924 7.586 -1.2791 -0.7996 0.8136
48VAL CG1 665 8.546 8.995 7.446 -0.1140 -0.3915 0.4062
48VAL HG11 666 8.531 8.998 7.336 1.1868 0.6809 0.2262
48VAL HG12 667 8.548 9.101 7.477 -1.2750 0.3344 -1.8114
48VAL HG13 668 8.457 8.952 7.495 -2.4916 1.2643 -2.1859
48VAL CG2 669 8.631 8.763 7.443 0.4175 -0.2408 -0.4304
48VAL HG21 670 8.595 8.752 7.339 1.7940 -0.1653 -0.9301
48VAL HG22 671 8.553 8.717 7.508 -0.6590 -2.3481 -3.0213
48VAL HG23 672 8.712 8.687 7.450 -1.2663 -2.0342 1.4519
48VAL C 673 8.786 9.107 7.405 -0.0446 0.1341 -0.0931
48VAL O 674 8.732 9.169 7.313 -0.4881 -0.3725 0.6180
49LEU N 675 8.856 9.168 7.505 0.0522 0.8449 -0.0680
49LEU HN 676 8.884 9.106 7.578 0.1734 2.1945 1.0783
49LEU CA 677 8.879 9.306 7.522 0.2229 -0.0669 -0.2706
49LEU HA 678 8.790 9.359 7.490 -0.2474 -1.4985 -1.4641
49LEU CB 679 8.901 9.346 7.664 0.3450 -1.5146 0.4465
49LEU HB1 680 8.932 9.451 7.682 -0.4318 -1.0087 -1.0599
49LEU HB2 681 8.976 9.279 7.710 0.8550 -2.2733 -1.4040
49LEU CG 682 8.767 9.335 7.748 -0.3909 -0.3965 0.4166
49LEU HG 683 8.739 9.228 7.753 0.1344 -0.4974 1.3278
49LEU CD1 684 8.794 9.379 7.894 -0.1603 0.0995 -0.0496
49LEU HD11 685 8.891 9.339 7.931 -0.0523 0.0191 -0.4115
49LEU HD12 686 8.717 9.335 7.961 0.5577 -1.6462 -0.3094
49LEU HD13 687 8.793 9.489 7.907 -0.8177 0.2070 -0.8896
49LEU CD2 688 8.657 9.433 7.702 -0.9597 -0.3132 -0.4320
49LEU HD21 689 8.575 9.432 7.778 0.4569 3.5094 1.4106
49LEU HD22 690 8.617 9.419 7.600 0.7128 2.0757 -1.5044
49LEU HD23 691 8.698 9.536 7.705 -1.5752 -0.0785 0.4188
49LEU C 692 8.992 9.352 7.430 0.2991 0.0369 -0.2023
49LEU O 693 8.995 9.461 7.376 0.3680 -0.2148 0.2605
50HSD N 694 9.083 9.261 7.390 -0.0973 -0.3336 -0.5178
50HSD HN 695 9.085 9.168 7.428 -0.7421 0.5060 1.7481
50HSD CA 696 9.180 9.296 7.289 -0.7372 0.0149 0.3259
50HSD HA 697 9.223 9.394 7.306 1.3268 -0.5522 -1.2125
50HSD CB 698 9.291 9.187 7.278 -0.5211 -0.1415 0.5871
50HSD HB1 699 9.238 9.094 7.251 0.1623 -0.2657 -0.3382
50HSD HB2 700 9.328 9.172 7.382 -2.8387 2.2770 1.8892
50HSD ND1 701 9.484 9.108 7.143 -0.2737 0.1742 -0.4609
50HSD HD1 702 9.474 9.011 7.165 -0.7532 0.3117 -0.0627
50HSD CG 703 9.406 9.209 7.183 -0.2381 0.1472 0.1905
50HSD CE1 704 9.567 9.158 7.051 0.1029 -0.3572 0.1536
50HSD HE1 705 9.636 9.097 6.994 -1.2617 -0.3857 -1.5678
50HSD NE2 706 9.553 9.291 7.033 -0.2471 0.1556 0.0312
50HSD CD2 707 9.444 9.321 7.109 0.5159 -0.2303 -1.2363
50HSD HD2 708 9.391 9.415 7.108 -1.4884 -1.2391 0.9227
50HSD C 709 9.109 9.296 7.148 -0.4376 0.2554 0.6991
50HSD O 710 9.126 9.385 7.063 0.8912 -0.0070 -0.8092
51LEU N 711 9.022 9.196 7.116 -0.7373 0.1579 -0.0360
51LEU HN 712 9.012 9.113 7.171 -0.7168 -0.9146 -1.5821
51LEU CA 713 8.944 9.192 6.995 -0.1769 0.0312 0.3833
51LEU HA 714 9.016 9.197 6.915 1.1507 1.9647 1.6177
51LEU CB 715 8.859 9.060 6.991 0.0639 -0.9269 0.5675
51LEU HB1 716 8.778 9.079 6.918 1.4372 1.5825 -0.4501
51LEU HB2 717 8.803 9.053 7.086 0.4857 -0.1003 0.8861
51LEU CG 718 8.950 8.938 6.960 0.0034 0.3163 -0.2077
51LEU HG 719 9.030 8.944 7.037 -1.5474 -0.1987 1.5036
51LEU CD1 720 8.873 8.805 6.988 -0.5636 0.8956 0.0997
51LEU HD11 721 8.940 8.719 7.009 -0.8966 0.9857 1.6866
51LEU HD12 722 8.812 8.780 6.899 1.5860 -0.9604 -0.9581
51LEU HD13 723 8.802 8.817 7.073 -0.8677 0.8537 -0.1500
51LEU CD2 724 9.004 8.923 6.815 0.6496 -0.1484 0.2343
51LEU HD21 725 9.040 8.818 6.816 1.9168 0.2488 -0.5616
51LEU HD22 726 9.077 9.006 6.800 -0.2260 0.2234 -2.4154
51LEU HD23 727 8.921 8.943 6.744 1.8850 1.5584 -0.8173
51LEU C 728 8.848 9.309 6.972 -0.2969 -0.3145 -0.4263
51LEU O 729 8.832 9.364 6.865 0.5107 0.0212 -0.4291
52ALA N 730 8.774 9.351 7.081 -0.3033 0.5131 -0.4714
52ALA HN 731 8.779 9.292 7.160 -1.0036 -0.4137 -1.1013
52ALA CA 732 8.700 9.481 7.092 0.2730 0.6005 -0.5424
52ALA HA 733 8.616 9.489 7.024 -1.0708 3.8709 1.2847
52ALA CB 734 8.648 9.484 7.242 -0.9314 -0.2794 0.1713
52ALA HB1 735 8.729 9.454 7.313 -0.0084 -0.6382 -0.9894
52ALA HB2 736 8.578 9.399 7.249 -1.7084 0.4168 1.0845
52ALA HB3 737 8.595 9.577 7.271 -0.9495 -0.6140 1.2486
52ALA C 738 8.773 9.603 7.069 0.3251 0.1063 -0.2186
52ALA O 739 8.725 9.688 6.997 0.2221 -0.1704 0.4177
53SER N 740 8.886 9.619 7.129 -0.2623 -0.5687 -0.3408
53SER HN 741 8.913 9.551 7.197 -1.8670 -1.3526 -0.4433
53SER CA 742 8.994 9.704 7.091 0.4396 0.4732 0.3300
53SER HA 743 8.951 9.802 7.103 1.9360 1.5820 -2.4767
53SER CB 744 9.118 9.703 7.180 0.1306 0.2730 0.0384
53SER HB1 745 9.139 9.595 7.168 -2.5072 -0.3002 -0.2007
53SER HB2 746 9.075 9.725 7.280 0.2188 0.5899 0.0056
53SER OG 747 9.220 9.801 7.147 0.1271 0.2326 -0.2031
53SER HG1 748 9.295 9.773 7.200 -0.0479 -0.3680 -0.2621
53SER C 749 9.032 9.709 6.939 -0.6023 0.7501 -0.4850
53SER O 750 9.033 9.815 6.877 -0.5333 -0.1506 -0.3831
54LEU N 751 9.050 9.595 6.878 0.4846 -0.0332 -0.1128
54LEU HN 752 9.065 9.507 6.923 2.1001 -1.0770 -2.4472
54LEU CA 753 9.079 9.593 6.732 -0.8895 0.0248 -0.5537
54LEU HA 754 9.164 9.655 6.709 -0.0479 -1.7853 -2.6154
54LEU CB 755 9.120 9.452 6.694 0.3518 0.7946 0.3803
54LEU HB1 756 9.129 9.443 6.584 -1.7213 -0.2552 0.2612
54LEU HB2 757 9.052 9.377 6.739 -1.3430 0.3438 -2.6773
54LEU CG 758 9.258 9.426 6.754 -0.4203 -0.2772 -0.5409
54LEU HG 759 9.263 9.462 6.859 1.5031 0.9341 -0.9899
54LEU CD1 760 9.290 9.277 6.770 0.0724 -0.0158 0.6120
54LEU HD11 761 9.203 9.219 6.809 -1.0346 0.7494 -0.6152
54LEU HD12 762 9.388 9.263 6.821 0.2804 -0.2605 0.1535
54LEU HD13 763 9.305 9.240 6.666 0.5411 -1.3961 1.1381
54LEU CD2 764 9.372 9.502 6.676 -0.3540 -0.0205 -0.5613
54LEU HD21 765 9.395 9.457 6.578 0.1666 -0.7005 -0.1297
54LEU HD22 766 9.460 9.505 6.743 -0.6419 2.7437 -0.1745
54LEU HD23 767 9.352 9.611 6.670 0.1502 0.2116 1.3235
54LEU C 768 8.970 9.633 6.643 0.6559 0.3579 0.4828
54LEU O 769 8.998 9.683 6.534 -0.3495 0.1465 -0.0218
55GLN N 770 8.843 9.611 6.683 0.6221 0.2347 -0.5265
55GLN HN 771 8.818 9.555 6.761 -4.6126 -0.2887 -2.1680
55GLN CA 772 8.725 9.658 6.605 -0.0152 -0.0151 0.3380
55GLN HA 773 8.736 9.622 6.504 2.8269 -1.5499 1.0888
55GLN CB 774 8.587 9.601 6.657 -0.4200 0.0332 -0.8274
55GLN HB1 775 8.498 9.645 6.607 -2.1010 -3.4682 -1.1540
55GLN HB2 776 8.579 9.630 6.764 -3.3653 1.6305 -1.3594
55GLN CG 777 8.568 9.449 6.650 -0.0902 -0.1881 -0.0459
55GLN HG1 778 8.470 9.414 6.687 -1.1537 0.1154 -2.3702
55GLN HG2 779 8.632 9.406 6.730 -1.6911 1.2846 2.1442
55GLN CD 780 8.607 9.393 6.513 -0.1352 -0.6099 0.3441
55GLN OE1 781 8.548 9.413 6.405 0.1639 0.3040 0.9764
55GLN NE2 782 8.724 9.330 6.507 -0.4720 0.1192 0.0465
55GLN HE21 783 8.745 9.287 6.419 1.6915 -1.2822 1.1517
55GLN HE22 784 8.775 9.315 6.591 1.2538 1.2154 -0.7600
55GLN C 785 8.708 9.808 6.612 -0.3946 0.1527 0.3593
55GLN O 786 8.679 9.874 6.511 -0.4910 -0.1652 0.0117
56LEU N 787 8.736 9.862 6.726 0.3252 0.1168 0.1259
56LEU HN 788 8.760 9.807 6.806 0.7281 -1.5179 -1.0579
56LEU CA 789 8.723 10.007 6.752 -0.2948 0.1299 0.1617
56LEU HA 790 8.642 10.038 6.687 -0.5937 -1.1927 -0.1329
56LEU CB 791 8.698 10.034 6.897 0.5507 -0.1280 -0.5434
56LEU HB1 792 8.719 10.142 6.915 -0.4749 0.1163 -0.7652
56LEU HB2 793 8.769 9.979 6.963 -0.5344 1.5890 2.2476
56LEU CG 794 8.554 9.992 6.942 -0.7496 0.6189 -0.6856
56LEU HG 795 8.535 9.897 6.887 2.0688 0.5076 -1.6360
56LEU CD1 796 8.546 9.963 7.093 -0.3695 0.3646 -0.1954
56LEU HD11 797 8.576 10.053 7.150 2.4153 -1.8881 2.2193
56LEU HD12 798 8.606 9.877 7.130 0.6172 0.6667 -1.0582
56LEU HD13 799 8.438 9.955 7.121 -0.7871 2.1015 -1.1631
56LEU CD2 800 8.442 10.087 6.897 0.5295 0.7897 -0.1350
56LEU HD21 801 8.345 10.039 6.920 0.0028 0.7117 -2.2918
56LEU HD22 802 8.437 10.128 6.794 1.0024 1.4687 0.1061
56LEU HD23 803 8.459 10.176 6.962 -1.0895 1.1394 -0.1590
56LEU C 804 8.844 10.074 6.689 -0.0620 -0.7070 -0.4805
56LEU O 805 8.846 10.178 6.618 0.4306 -0.1327 -0.5625
57GLY N 806 8.967 10.014 6.693 0.3846 0.5562 0.4667
57GLY HN 807 8.969 9.941 6.761 -0.3901 0.3146 0.2487
57GLY CA 808 9.082 10.046 6.609 -0.2070 -0.4856 -1.1417
57GLY HA1 809 9.143 9.960 6.630 -1.0767 -1.0804 -0.9668
57GLY HA2 810 9.119 10.142 6.642 0.0833 -1.1262 0.5061
57GLY C 811 9.060 10.048 6.461 0.6604 -0.1267 0.5575
57GLY O 812 9.104 10.142 6.393 -0.1173 -0.0411 0.6313
58LEU N 813 8.991 9.942 6.407 -0.0344 -0.2527 -0.4459
58LEU HN 814 8.985 9.865 6.471 2.9340 0.6466 1.0700
58LEU CA 815 8.950 9.932 6.271 0.8814 -0.6128 -0.2153
58LEU HA 816 9.032 9.952 6.205 1.6105 -2.3176 0.1200
58LEU CB 817 8.911 9.784 6.240 -0.7411 -0.9399 0.3462
58LEU HB1 818 8.832 9.757 6.313 -2.7266 1.7343 -0.6333
58LEU HB2 819 9.006 9.727 6.241 -0.2201 -0.0969 0.2720
58LEU CG 820 8.852 9.765 6.104 -0.4395 0.2522 -0.3944
58LEU HG 821 8.761 9.828 6.093 -0.3671 0.6281 0.9418
58LEU CD1 822 8.955 9.808 5.992 0.9554 -0.5246 -0.0808
58LEU HD11 823 8.927 9.772 5.890 -0.2015 -2.2980 0.8145
58LEU HD12 824 9.049 9.750 6.003 1.9684 0.9874 -0.4398
58LEU HD13 825 8.970 9.918 5.987 -0.0955 -0.2407 1.9449
58LEU CD2 826 8.813 9.614 6.089 0.1829 -0.6287 -0.8505
58LEU HD21 827 8.912 9.565 6.103 0.4463 0.2600 0.6250
58LEU HD22 828 8.779 9.588 5.986 1.0691 -0.7684 -1.1117
58LEU HD23 829 8.741 9.569 6.161 1.9536 1.7499 2.7186
58LEU C 830 8.844 10.041 6.229 -0.7965 0.0954 -0.1041
58LEU O 831 8.846 10.083 6.116 -0.0043 -0.1344 0.4662
59LEU N 832 8.750 10.076 6.319 0.2012 -0.1835 0.0255
59LEU HN 833 8.733 10.021 6.400 -0.4248 0.0387 0.0452
59LEU CA 834 8.646 10.183 6.301 0.1774 -0.0155 0.6598
59LEU HA 835 8.594 10.163 6.209 2.0040 0.2835 -0.4962
59LEU CB 836 8.538 10.181 6.420 0.0632 0.0733 0.2125
59LEU HB1 837 8.597 10.213 6.508 0.6045 -0.3617 0.0163
59LEU HB2 838 8.499 10.079 6.440 -0.7768 0.0994 -1.0999
59LEU CG 839 8.428 10.283 6.402 -0.1338 0.0950 0.0710
59LEU HG 840 8.471 10.386 6.396 -0.0877 0.0100 -1.5406
59LEU CD1 841 8.341 10.269 6.275 1.0224 0.3597 0.1810
59LEU HD11 842 8.276 10.356 6.254 0.9310 -0.1446 -1.8007
59LEU HD12 843 8.285 10.174 6.285 0.9754 0.0744 -2.2469
59LEU HD13 844 8.404 10.260 6.184 3.6366 0.5661 1.8649
59LEU CD2 845 8.338 10.284 6.530 -0.7395 -0.0843 -0.0774
59LEU HD21 846 8.391 10.310 6.624 -2.9635 1.5506 0.8264
59LEU HD22 847 8.289 10.184 6.530 -0.9394 0.0139 -0.0544
59LEU HD23 848 8.255 10.356 6.518 -0.4897 0.0029 -1.3518
59LEU C 849 8.714 10.317 6.271 0.3699 0.2609 -0.3696
59LEU O 850 8.682 10.390 6.180 0.5451 -0.2607 0.2070
60LEU N 851 8.815 10.348 6.348 0.1899 -0.0797 0.5660
60LEU HN 852 8.838 10.297 6.430 -1.8048 1.5515 2.2627
60LEU CA 853 8.882 10.478 6.320 -0.2383 -0.5239 -0.0522
60LEU HA 854 8.803 10.547 6.297 1.0066 1.1262 0.4192
60LEU CB 855 8.956 10.521 6.444 0.1330 -0.2787 -0.5193
60LEU HB1 856 9.032 10.602 6.433 -1.0905 0.9760 -0.1058
60LEU HB2 857 9.020 10.435 6.473 1.9373 0.7749 -1.2554
60LEU CG 858 8.851 10.561 6.555 0.0524 0.0130 -0.5568
60LEU HG 859 8.786 10.472 6.566 -0.4132 0.4202 0.0707
60LEU CD1 860 8.931 10.583 6.687 0.0437 -0.1471 0.3278
60LEU HD11 861 8.878 10.629 6.774 1.8902 1.8024 0.5118
60LEU HD12 862 9.015 10.653 6.670 0.0276 -0.7609 -2.7948
60LEU HD13 863 8.973 10.487 6.723 -0.3627 -0.4176 0.0889
60LEU CD2 864 8.767 10.677 6.525 -0.3052 0.0531 0.4930
60LEU HD21 865 8.706 10.657 6.435 1.7171 -0.9297 -0.7300
60LEU HD22 866 8.818 10.775 6.510 -1.1599 0.5363 0.6514
60LEU HD23 867 8.689 10.698 6.602 -0.7319 -0.3050 0.1653
60LEU C 868 8.970 10.476 6.197 -0.2587 0.4794 -0.0142
60LEU O 869 8.982 10.573 6.123 0.3022 0.1262 -0.1554
61ASN N 870 9.023 10.361 6.157 -0.0471 0.3014 0.3958
61ASN HN 871 9.019 10.279 6.214 0.6640 -0.0258 -0.0058
61ASN CA 872 9.077 10.344 6.026 -1.1007 -0.3202 -0.0082
61ASN HA 873 9.145 10.427 6.021 0.2277 -1.3065 0.8292
61ASN CB 874 9.153 10.208 5.997 0.7075 -0.3785 0.1012
61ASN HB1 875 9.168 10.209 5.887 -0.9882 -0.8195 -0.1500
61ASN HB2 876 9.096 10.122 6.037 2.2454 -0.2554 2.7912
61ASN CG 877 9.287 10.191 6.056 -0.3313 -0.5231 -0.6380
61ASN OD1 878 9.309 10.109 6.146 0.3180 0.0139 -0.2506
61ASN ND2 879 9.396 10.256 6.000 1.1054 0.1085 -0.8714
61ASN HD21 880 9.484 10.220 6.033 0.0420 -2.3442 -0.4654
61ASN HD22 881 9.371 10.307 5.918 -0.2659 1.0781 0.1195
61ASN C 882 8.973 10.356 5.916 0.6519 -0.1818 -0.1391
61ASN O 883 8.994 10.414 5.816 0.2350 0.1207 0.7809
62GLY N 884 8.853 10.304 5.944 0.3868 -0.2718 0.5850
62GLY HN 885 8.831 10.251 6.026 0.1935 -1.2296 -0.0728
62GLY CA 886 8.745 10.301 5.848 1.0423 -0.0764 -0.1526
62GLY HA1 887 8.664 10.239 5.883 0.1850 1.4813 0.7056
62GLY HA2 888 8.777 10.268 5.750 -1.9195 -1.5506 -0.7446
62GLY C 889 8.692 10.448 5.833 0.2449 0.6753 -0.0751
62GLY O 890 8.664 10.486 5.724 0.0418 0.4554 -0.1665
63VAL N 891 8.683 10.529 5.941 -0.6472 0.5617 -0.6286
63VAL HN 892 8.684 10.487 6.031 -1.8101 -0.7304 -1.1916
63VAL CA 893 8.651 10.672 5.920 0.1871 1.2208 -0.7134
63VAL HA 894 8.556 10.673 5.870 -1.4506 2.5456 2.1731
63VAL CB 895 8.612 10.745 6.046 -0.1086 -0.8953 0.3900
63VAL HB 896 8.690 10.731 6.123 1.8482 1.5974 -0.9844
63VAL CG1 897 8.580 10.894 6.027 0.0564 -0.0604 0.3734
63VAL HG11 898 8.492 10.910 5.961 0.3444 0.5855 0.1329
63VAL HG12 899 8.668 10.952 5.992 1.2250 -1.4526 0.9055
63VAL HG13 900 8.546 10.940 6.122 0.4059 1.9482 -0.4089
63VAL CG2 901 8.485 10.683 6.100 0.1652 -0.1580 -0.8781
63VAL HG21 902 8.445 10.733 6.191 -0.9793 1.8094 -2.3828
63VAL HG22 903 8.505 10.578 6.131 0.5334 0.2915 0.4703
63VAL HG23 904 8.406 10.673 6.023 -2.6001 -0.0875 1.7844
63VAL C 905 8.758 10.738 5.843 0.1879 -0.4565 0.5808
63VAL O 906 8.717 10.802 5.743 -0.2888 -0.1320 0.5127
64CYS N 907 8.892 10.724 5.876 0.4486 0.3388 0.3151
64CYS HN 908 8.917 10.672 5.958 -2.7620 -1.6973 0.1542
64CYS CA 909 9.002 10.780 5.802 -0.2624 -0.2622 0.7424
64CYS HA 910 8.994 10.888 5.805 1.6220 -0.1155 2.1995
64CYS CB 911 9.142 10.748 5.862 0.6888 -0.2887 0.8934
64CYS HB1 912 9.224 10.789 5.799 -0.9035 0.7469 -0.5953
64CYS HB2 913 9.159 10.640 5.878 -0.1169 -0.2191 2.3932
64CYS SG 914 9.172 10.818 6.023 -0.2274 0.0998 0.4396
64CYS HG1 915 9.091 10.734 6.085 0.5970 -0.8456 0.2552
64CYS C 916 9.006 10.727 5.659 0.0829 0.2836 0.0957
64CYS O 917 9.046 10.791 5.559 0.2570 -0.0578 -0.3400
65SER N 918 8.973 10.607 5.639 0.2123 -0.1420 0.2472
65SER HN 919 8.971 10.549 5.720 -0.4101 1.0680 1.1382
65SER CA 920 8.970 10.550 5.502 -0.3714 -0.4615 -0.1329
65SER HA 921 9.056 10.569 5.440 0.9639 -0.2621 1.7171
65SER CB 922 8.942 10.395 5.493 0.5162 0.2505 -0.5582
65SER HB1 923 8.862 10.363 5.563 2.8221 -1.6330 1.3712
65SER HB2 924 9.029 10.339 5.532 -0.3585 -1.1350 -0.5344
65SER OG 925 8.936 10.336 5.362 -0.2321 -0.5721 -0.6613
65SER HG1 926 8.893 10.403 5.308 0.6788 0.4510 -0.1526
65SER C 927 8.857 10.608 5.428 0.2042 0.5158 -1.2519
65SER O 928 8.854 10.616 5.306 -0.4627 -0.0661 -0.6590
66LEU N 929 8.743 10.644 5.501 0.0095 0.0880 -0.8294
66LEU HN 930 8.731 10.640 5.599 -0.4218 -0.0005 -0.8854
66LEU CA 931 8.628 10.697 5.429 -0.3139 -0.7562 0.0091
66LEU HA 932 8.600 10.650 5.336 -0.2654 -1.6460 0.4297
66LEU CB 933 8.503 10.656 5.519 -0.0658 -0.7091 0.5227
66LEU HB1 934 8.502 10.700 5.620 -0.3497 -0.6690 0.5019
66LEU HB2 935 8.500 10.547 5.541 2.0885 -1.0835 -0.6707
66LEU CG 936 8.356 10.696 5.474 -0.6097 0.6426 0.4094
66LEU HG 937 8.351 10.807 5.482 -1.5134 0.5611 1.1373
66LEU CD1 938 8.333 10.655 5.325 -0.4503 -0.3502 0.0034
66LEU HD11 939 8.339 10.545 5.312 1.3211 -0.0564 -2.2543
66LEU HD12 940 8.389 10.702 5.242 -1.6936 -0.0752 -0.6983
66LEU HD13 941 8.227 10.685 5.307 -0.0159 -0.7028 -4.0503
66LEU CD2 942 8.260 10.631 5.579 0.8229 0.0463 -0.5303
66LEU HD21 943 8.163 10.682 5.560 1.5804 1.3609 -0.9935
66LEU HD22 944 8.296 10.668 5.677 2.4313 0.9174 -1.4067
66LEU HD23 945 8.256 10.520 5.571 3.4823 -0.2062 0.5938
66LEU C 946 8.640 10.849 5.407 -0.3952 0.0980 -0.0513
66LEU O 947 8.582 10.912 5.322 -0.1249 -0.1940 -0.0242
67ALA N 948 8.731 10.909 5.484 0.4223 -0.3484 -0.2284
67ALA HN 949 8.761 10.870 5.570 -0.9106 3.5732 2.2759
67ALA CA 950 8.769 11.044 5.453 -0.1357 0.5596 -0.1117
67ALA HA 951 8.679 11.104 5.445 0.8012 1.8326 -1.8566
67ALA CB 952 8.849 11.099 5.573 -0.3068 0.0319 -0.3671
67ALA HB1 953 8.785 11.108 5.664 -1.0685 0.2774 -0.9167
67ALA HB2 954 8.898 11.196 5.552 2.3145 -0.7453 1.5783
67ALA HB3 955 8.932 11.026 5.588 0.5215 1.0632 0.1815
67ALA C 956 8.842 11.057 5.315 -0.0731 -0.2462 0.2484
67ALA O 957 8.817 11.151 5.243 0.4326 0.1674 -0.0334
68GLU N 958 8.925 10.962 5.281 -0.8757 0.2477 0.2140
68GLU HN 959 8.949 10.891 5.347 1.4170 0.2148 -0.5740
68GLU CA 960 8.977 10.949 5.144 -0.3120 -0.3998 0.2472
68GLU HA 961 9.006 11.048 5.110 -0.2248 -0.8256 -0.9641
68GLU CB 962 9.110 10.864 5.143 -0.0273 0.8271 -0.6927
68GLU HB1 963 9.077 10.763 5.175 1.3299 0.5197 -0.2234
68GLU HB2 964 9.184 10.898 5.218 -1.8253 0.1057 1.5339
68GLU CG 965 9.169 10.852 5.004 0.0626 -0.4485 0.2303
68GLU HG1 966 9.088 10.865 4.929 -0.9106 2.4755 1.6439
68GLU HG2 967 9.219 10.754 4.986 2.0928 0.9204 -2.2494
68GLU CD 968 9.282 10.953 4.983 -0.3893 -0.2445 -0.0559
68GLU OE1 969 9.394 10.917 5.018 0.2316 -0.0217 0.2066
68GLU OE2 970 9.254 11.066 4.932 0.3472 0.3769 0.2999
68GLU C 971 8.863 10.901 5.049 0.2448 0.0031 0.6369
68GLU O 972 8.860 10.964 4.941 -0.8648 0.0307 -0.4088
69GLU N 973 8.770 10.806 5.086 -0.0895 -0.5220 -0.2758
69GLU HN 974 8.790 10.746 5.163 -0.0638 0.0702 0.1768
69GLU CA 975 8.666 10.753 4.987 0.2686 -0.8558 0.1538
69GLU HA 976 8.704 10.755 4.886 1.0669 -0.3524 0.4571
69GLU CB 977 8.621 10.615 5.022 0.6668 0.6048 1.2578
69GLU HB1 978 8.541 10.584 4.950 0.3474 0.7541 1.5435
69GLU HB2 979 8.567 10.613 5.119 0.9160 -1.7959 1.4078
69GLU CG 980 8.730 10.502 5.023 0.3726 -0.3291 0.3154
69GLU HG1 981 8.683 10.402 5.033 -3.5538 1.1041 -1.7645
69GLU HG2 982 8.799 10.516 5.109 -0.2825 -0.9689 0.9560
69GLU CD 983 8.819 10.495 4.900 -0.2272 0.3948 -0.2260
69GLU OE1 984 8.777 10.462 4.783 -0.6566 -0.1788 0.0224
69GLU OE2 985 8.945 10.521 4.916 -0.2777 0.4013 -0.0931
69GLU C 986 8.552 10.855 4.976 0.3032 -0.1709 -0.3533
69GLU O 987 8.482 10.842 4.878 -0.1775 -0.2092 0.1668
70LEU N 988 8.526 10.957 5.064 -0.1445 0.6034 0.4475
70LEU HN 989 8.578 10.960 5.149 -1.0399 0.8548 0.9969
70LEU CA 990 8.423 11.051 5.043 0.4072 -0.3359 0.8515
70LEU HA 991 8.341 10.987 5.015 1.1146 -0.4322 -1.1935
70LEU CB 992 8.395 11.138 5.173 0.1885 0.0986 -0.3448
70LEU HB1 993 8.344 11.230 5.134 1.0391 0.9014 0.3912
70LEU HB2 994 8.494 11.162 5.217 0.0304 -1.0646 0.6953
70LEU CG 995 8.314 11.062 5.278 0.6909 -1.3173 -0.3171
70LEU HG 996 8.357 10.961 5.294 3.2795 -0.3718 -0.8784
70LEU CD1 997 8.327 11.144 5.408 -0.0035 -0.3106 0.0195
70LEU HD11 998 8.262 11.093 5.483 -0.8211 -1.4580 -1.4216
70LEU HD12 999 8.301 11.250 5.391 -1.5434 -0.7272 -0.3720
70LEU HD13 1000 8.436 11.147 5.432 0.0686 -0.4861 -0.2889
70LEU CD2 1001 8.171 11.046 5.239 -0.0267 -0.7984 -0.7011
70LEU HD21 1002 8.118 10.988 5.318 -0.2281 1.5393 0.9878
70LEU HD22 1003 8.159 10.992 5.143 -2.6446 -1.6398 0.0297
70LEU HD23 1004 8.112 11.140 5.239 -1.5183 -1.5483 3.1995
70LEU C 1005 8.432 11.139 4.920 0.0808 -0.7254 0.6813
70LEU O 1006 8.329 11.186 4.868 0.1656 0.1301 -0.5069
71ARG N 1007 8.554 11.153 4.863 -0.0779 -0.3210 -0.7536
71ARG HN 1008 8.633 11.117 4.912 0.8627 1.7988 -0.5954
71ARG CA 1009 8.582 11.219 4.741 -0.1267 -0.1520 0.4301
71ARG HA 1010 8.513 11.301 4.727 -0.6132 -0.4805 0.8387
71ARG CB 1011 8.723 11.286 4.743 -0.0683 -0.6537 0.7918
71ARG HB1 1012 8.739 11.320 4.848 -1.1734 0.7022 0.5377
71ARG HB2 1013 8.735 11.380 4.686 0.0808 0.1324 2.0919
71ARG CG 1014 8.839 11.191 4.713 0.0980 0.8856 -0.0144
71ARG HG1 1015 8.849 11.193 4.603 0.1740 -1.5186 -0.0883
71ARG HG2 1016 8.812 11.087 4.740 -0.5629 1.3426 1.1449
71ARG CD 1017 8.975 11.221 4.786 0.4227 -0.4852 0.0365
71ARG HD1 1018 9.026 11.125 4.763 -0.3539 -0.8764 -0.1085
71ARG HD2 1019 8.954 11.225 4.895 1.2324 -2.1684 0.2817
71ARG NE 1020 9.035 11.347 4.716 0.1810 0.8199 0.1603
71ARG HE 1021 8.986 11.434 4.716 -1.9628 -0.2985 1.4293
71ARG CZ 1022 9.158 11.356 4.660 -0.7729 0.1944 -0.5712
71ARG NH1 1023 9.243 11.260 4.652 0.3979 0.1140 0.6464
71ARG HH11 1024 9.209 11.170 4.680 -0.2373 0.6974 1.8372
71ARG HH12 1025 9.334 11.271 4.612 0.7468 -2.7099 0.4312
71ARG NH2 1026 9.183 11.474 4.595 0.1191 0.6019 -0.0710
71ARG HH21 1027 9.104 11.535 4.585 0.0267 0.1794 -2.6443
71ARG HH22 1028 9.265 11.481 4.538 -0.2654 1.7234 -0.5106
71ARG C 1029 8.564 11.129 4.620 -0.2185 -0.1887 0.6733
71ARG O 1030 8.552 11.178 4.513 0.2162 0.3061 0.4131
72HSD N 1031 8.556 11.000 4.642 -0.5538 -0.3836 0.0989
72HSD HN 1032 8.558 10.976 4.739 1.5343 -0.4718 0.0790
72HSD CA 1033 8.546 10.901 4.546 -0.3174 0.9297 0.1935
72HSD HA 1034 8.564 10.946 4.449 -1.7494 1.1580 0.0208
72HSD CB 1035 8.657 10.798 4.575 -0.2890 0.2027 0.3817
72HSD HB1 1036 8.644 10.716 4.501 -2.3069 0.3191 0.5552
72HSD HB2 1037 8.646 10.741 4.670 2.1650 -0.5995 0.2431
72HSD ND1 1038 8.829 10.921 4.439 0.3509 0.0702 0.0832
72HSD HD1 1039 8.762 10.971 4.385 0.3696 -0.3879 -0.3715
72HSD CG 1040 8.790 10.849 4.554 -0.5111 0.0828 0.0544
72HSD CE1 1041 8.962 10.934 4.447 -0.1872 -0.8124 -0.1533
72HSD HE1 1042 9.020 11.005 4.388 0.5362 0.3528 1.8344
72HSD NE2 1043 9.012 10.875 4.555 -0.2907 -0.6356 0.1118
72HSD CD2 1044 8.905 10.823 4.618 -0.3020 0.5770 0.2047
72HSD HD2 1045 8.919 10.758 4.704 -1.8089 -1.5769 -1.0658
72HSD C 1046 8.411 10.821 4.532 -0.3457 -0.5947 0.1825
72HSD O 1047 8.400 10.731 4.448 -0.4038 0.2846 0.0755
73ILE N 1048 8.310 10.859 4.609 0.3854 -0.0432 0.3428
73ILE HN 1049 8.320 10.933 4.675 0.8702 0.3472 -0.1615
73ILE CA 1050 8.177 10.795 4.615 0.5118 -0.0774 0.8814
73ILE HA 1051 8.185 10.697 4.660 1.3786 1.0441 3.3756
73ILE CB 1052 8.079 10.865 4.713 -0.5830 0.0368 -0.9917
73ILE HB 1053 8.129 10.853 4.812 -1.0505 -0.4965 -0.8097
73ILE CG2 1054 8.077 11.020 4.685 0.7032 -0.5221 -0.1916
73ILE HG21 1055 8.031 11.043 4.586 -0.1318 0.3972 0.3870
73ILE HG22 1056 8.180 11.059 4.699 0.4526 0.4919 -1.0182
73ILE HG23 1057 7.999 11.053 4.757 -0.7032 -1.9212 -1.0342
73ILE CG1 1058 7.939 10.803 4.724 -0.5142 -0.4808 0.7750
73ILE HG11 1059 7.883 10.828 4.631 1.4821 -0.9746 -0.6329
73ILE HG12 1060 7.882 10.867 4.794 0.5137 1.6554 -0.2325
73ILE CD 1061 7.925 10.655 4.753 0.0875 0.2092 0.7305
73ILE HD1 1062 8.003 10.613 4.821 0.5575 -2.3691 -1.2638
73ILE HD2 1063 7.926 10.598 4.658 -1.0054 1.8391 -0.3077
73ILE HD3 1064 7.825 10.624 4.790 0.3792 -1.7020 0.0621
73ILE C 1065 8.111 10.782 4.473 -0.9514 -0.2330 0.1896
73ILE O 1066 8.055 10.679 4.437 -0.5407 -0.1436 0.2761
74HSD N 1067 8.119 10.884 4.390 0.0142 0.0458 -0.8424
74HSD HN 1068 8.159 10.967 4.426 1.8014 -1.3624 0.6336
74HSD CA 1069 8.062 10.880 4.256 -0.2807 -0.0562 0.6261
74HSD HA 1070 7.991 10.799 4.258 1.0913 -1.4560 -2.0214
74HSD CB 1071 7.970 11.000 4.230 0.7101 0.3296 -0.3437
74HSD HB1 1072 7.957 11.020 4.122 -1.8248 0.7775 -0.0116
74HSD HB2 1073 8.022 11.093 4.262 2.2935 -0.2091 -1.2471
74HSD ND1 1074 7.725 10.939 4.224 -0.3371 0.0161 0.5849
74HSD HD1 1075 7.721 10.914 4.127 -2.6203 -0.7844 0.8252
74HSD CG 1076 7.835 10.983 4.294 0.0257 -0.6087 -0.6605
74HSD CE1 1077 7.616 10.963 4.301 -0.5665 -0.4803 -1.0495
74HSD HE1 1078 7.528 10.901 4.284 -0.8237 -0.1750 -0.8412
74HSD NE2 1079 7.649 11.010 4.422 0.0081 -0.2715 0.5544
74HSD CD2 1080 7.788 11.031 4.414 -0.5778 0.3776 0.5839
74HSD HD2 1081 7.848 11.075 4.493 -1.6658 0.1381 1.5811
74HSD C 1082 8.155 10.857 4.141 -0.2896 0.3128 0.0499
74HSD O 1083 8.137 10.771 4.055 -0.2829 0.0408 -0.0561
75SER N 1084 8.278 10.911 4.155 0.1741 -0.3021 -0.4073
75SER HN 1085 8.304 10.970 4.232 -2.7258 1.7630 -0.8548
75SER CA 1086 8.384 10.883 4.061 -0.8731 0.1711 -0.2084
75SER HA 1087 8.351 10.902 3.960 0.4633 2.4173 -0.2936
75SER CB 1088 8.498 10.968 4.087 0.6601 0.1935 0.6758
75SER HB1 1089 8.471 11.076 4.090 -0.2299 -0.0420 1.9788
75SER HB2 1090 8.574 10.958 4.006 2.4134 0.9724 2.1592
75SER OG 1091 8.560 10.943 4.214 0.0345 0.1582 -0.6172
75SER HG1 1092 8.600 11.026 4.239 -0.3622 0.4063 -0.8095
75SER C 1093 8.428 10.742 4.052 -0.7946 -0.8207 0.0020
75SER O 1094 8.460 10.690 3.945 0.1832 0.0039 -0.4412
76ARG N 1095 8.441 10.671 4.172 -0.3474 0.0303 0.6071
76ARG HN 1096 8.440 10.716 4.261 0.7904 -1.3511 1.3644
76ARG CA 1097 8.510 10.545 4.170 -0.0531 -0.2640 0.0120
76ARG HA 1098 8.570 10.518 4.085 0.9342 1.0204 0.2849
76ARG CB 1099 8.614 10.547 4.284 -0.6660 -0.2226 -0.8104
76ARG HB1 1100 8.553 10.561 4.376 -0.1655 1.1155 -0.6659
76ARG HB2 1101 8.675 10.639 4.276 -2.5679 1.2427 0.6259
76ARG CG 1102 8.703 10.425 4.289 -0.3228 0.2076 -0.9692
76ARG HG1 1103 8.752 10.415 4.189 0.9222 -2.0228 -0.2186
76ARG HG2 1104 8.639 10.334 4.295 1.3321 -1.2515 -3.3053
76ARG CD 1105 8.805 10.416 4.412 0.1685 -0.7611 -0.3754
76ARG HD1 1106 8.861 10.321 4.419 1.2965 -0.1390 -0.7313
76ARG HD2 1107 8.746 10.423 4.506 0.3235 0.3803 -0.3495
76ARG NE 1108 8.898 10.530 4.407 -0.2925 0.3042 0.3003
76ARG HE 1109 8.869 10.625 4.424 1.2620 1.2198 -1.7405
76ARG CZ 1110 9.022 10.523 4.365 -0.9538 0.1224 -0.5741
76ARG NH1 1111 9.078 10.410 4.323 -0.3915 -0.5713 -0.3283
76ARG HH11 1112 9.027 10.324 4.318 -2.2731 0.5521 -1.2735
76ARG HH12 1113 9.178 10.398 4.321 -0.2754 -0.5476 2.1861
76ARG NH2 1114 9.106 10.624 4.389 0.5615 0.0679 -0.1273
76ARG HH21 1115 9.078 10.696 4.452 -1.5847 -0.2617 -0.6491
76ARG HH22 1116 9.204 10.613 4.368 0.0720 -1.8347 -1.7695
76ARG C 1117 8.415 10.434 4.183 0.3297 -0.1332 0.1530
76ARG O 1118 8.433 10.319 4.135 -0.8863 0.3903 -0.2535
77TYR N 1119 8.296 10.462 4.249 0.1936 0.1879 -0.0978
77TYR HN 1120 8.301 10.550 4.294 -0.9747 0.6253 -0.7757
77TYR CA 1121 8.194 10.355 4.285 -0.2383 0.0929 0.3569
77TYR HA 1122 8.215 10.261 4.237 2.0699 1.3776 -1.3615
77TYR CB 1123 8.181 10.334 4.440 -0.5060 -0.3080 0.4737
77TYR HB1 1124 8.130 10.236 4.452 1.5193 -1.4531 0.2900
77TYR HB2 1125 8.128 10.419 4.487 0.4510 0.3711 0.3520
77TYR CG 1126 8.318 10.326 4.510 -1.1051 0.1874 -0.3308
77TYR CD1 1127 8.375 10.200 4.520 -0.7496 1.1286 0.5108
77TYR HD1 1128 8.324 10.113 4.481 -0.1918 1.9057 -2.2169
77TYR CE1 1129 8.488 10.169 4.594 0.0771 -0.2805 0.3378
77TYR HE1 1130 8.515 10.069 4.623 -1.3590 -0.3066 1.7276
77TYR CZ 1131 8.553 10.281 4.646 -0.2678 -0.3320 -0.2147
77TYR OH 1132 8.658 10.242 4.739 -0.1805 -0.0485 0.3299
77TYR HH 1133 8.698 10.326 4.762 -1.8303 1.2602 -1.2846
77TYR CD2 1134 8.382 10.438 4.564 0.5250 0.4258 0.2739
77TYR HD2 1135 8.322 10.527 4.577 -1.5218 -0.7866 -0.4740
77TYR CE2 1136 8.506 10.417 4.627 0.2122 -0.0052 -0.2784
77TYR HE2 1137 8.559 10.497 4.678 1.7778 0.6479 -2.7501
77TYR C 1138 8.053 10.388 4.228 -0.9594 0.1668 0.0797
77TYR O 1139 7.958 10.318 4.250 0.3412 0.4527 0.2120
78ARG N 1140 8.040 10.504 4.162 -0.0116 0.2820 -0.0577
78ARG HN 1141 8.121 10.560 4.146 1.0744 -1.1903 0.0226
78ARG CA 1142 7.910 10.549 4.115 0.2600 -0.4108 0.4445
78ARG HA 1143 7.929 10.654 4.129 0.0691 -0.3567 0.2922
78ARG CB 1144 7.895 10.528 3.958 -0.3852 -0.1250 -0.3198
78ARG HB1 1145 7.976 10.591 3.916 0.5400 0.6197 2.3494
78ARG HB2 1146 7.793 10.562 3.931 0.9635 1.4027 -4.1664
78ARG CG 1147 7.896 10.374 3.923 0.6107 0.1511 0.4561
78ARG HG1 1148 7.993 10.328 3.953 0.1391 -1.8959 -0.9354
78ARG HG2 1149 7.898 10.350 3.814 -2.7887 0.7139 0.1693
78ARG CD 1150 7.780 10.289 3.986 -0.6704 -0.1078 0.6009
78ARG HD1 1151 7.679 10.330 3.969 -1.0872 -1.5951 -0.6728
78ARG HD2 1152 7.780 10.282 4.097 -0.6183 0.1094 0.6142
78ARG NE 1153 7.784 10.148 3.938 0.9092 -0.2584 0.4757
78ARG HE 1154 7.713 10.132 3.869 0.3702 2.8843 0.1118
78ARG CZ 1155 7.851 10.050 3.988 -0.1036 -0.3045 0.8123
78ARG NH1 1156 7.933 10.067 4.092 -0.0773 0.6350 -0.0807
78ARG HH11 1157 7.936 10.154 4.142 2.1394 0.1338 0.7654
78ARG HH12 1158 7.988 9.990 4.125 0.8357 0.3983 -1.9866
78ARG NH2 1159 7.847 9.929 3.933 0.2810 0.2230 0.3174
78ARG HH21 1160 7.905 9.864 3.983 2.0132 0.0151 -1.7987
78ARG HH22 1161 7.767 9.902 3.880 0.2802 1.0592 -0.1240
78ARG C 1162 7.782 10.558 4.193 -0.0998 -0.0892 -0.0052
78ARG O 1163 7.669 10.523 4.155 -0.2835 0.0423 0.0264
79GLY N 1164 7.801 10.607 4.320 0.2178 0.3716 0.4795
79GLY HN 1165 7.893 10.634 4.348 0.1483 0.4811 0.6032
79GLY CA 1166 7.688 10.628 4.412 -0.3707 -0.2751 -1.0170
79GLY HA1 1167 7.597 10.649 4.357 -1.0732 0.8645 0.5087
79GLY HA2 1168 7.694 10.713 4.477 -0.5334 -0.4717 -0.7407
79GLY C 1169 7.666 10.517 4.503 0.1882 -0.1280 0.4094
79GLY O 1170 7.584 10.531 4.593 0.0894 0.3758 -0.2103
80SER N 1171 7.748 10.409 4.500 -0.4121 -0.3154 -0.0419
80SER HN 1172 7.813 10.405 4.425 1.5705 0.0933 1.5605
80SER CA 1173 7.726 10.294 4.584 -0.4079 0.1742 -0.3963
80SER HA 1174 7.621 10.279 4.603 -0.2161 1.8309 2.5592
80SER CB 1175 7.779 10.172 4.515 0.5111 0.2561 0.7055
80SER HB1 1176 7.742 10.088 4.577 -0.1682 0.0217 0.0022
80SER HB2 1177 7.889 10.167 4.502 0.6730 0.7048 1.7812
80SER OG 1178 7.716 10.159 4.385 0.4853 -0.1944 0.6410
80SER HG1 1179 7.621 10.161 4.399 0.6920 0.9526 2.0042
80SER C 1180 7.782 10.318 4.728 0.2358 0.8157 0.3626
80SER O 1181 7.898 10.280 4.756 -0.3554 -0.2927 -0.2587
81TYR N 1182 7.698 10.356 4.819 -0.3725 -0.2051 0.2750
81TYR HN 1183 7.600 10.361 4.800 0.0128 0.6893 -1.7537
81TYR CA 1184 7.734 10.377 4.959 -0.2822 -0.2117 -0.5695
81TYR HA 1185 7.829 10.429 4.956 0.6488 -1.4295 2.8951
81TYR CB 1186 7.623 10.451 5.034 -0.3693 -0.9138 -0.1745
81TYR HB1 1187 7.641 10.473 5.142 -0.2965 1.4610 -0.6238
81TYR HB2 1188 7.519 10.416 5.022 -0.7953 -0.8885 2.6628
81TYR CG 1189 7.618 10.594 4.978 0.3541 -0.1603 0.4727
81TYR CD1 1190 7.520 10.628 4.884 0.5045 -0.7821 0.4207
81TYR HD1 1191 7.456 10.557 4.835 -0.1578 0.3427 -0.4080
81TYR CE1 1192 7.498 10.760 4.846 0.2992 1.4757 -0.1227
81TYR HE1 1193 7.413 10.780 4.782 -0.0253 0.0648 -0.1699
81TYR CZ 1194 7.581 10.857 4.894 1.0613 -0.5135 0.2699
81TYR OH 1195 7.552 10.990 4.855 -0.6336 0.0579 -0.2010
81TYR HH 1196 7.464 10.992 4.817 -1.2927 -2.0745 1.0065
81TYR CD2 1197 7.700 10.699 5.026 0.5715 0.3620 -0.3714
81TYR HD2 1198 7.777 10.685 5.100 -0.8412 -1.2165 0.9079
81TYR CE2 1199 7.691 10.833 4.977 0.4281 0.1086 -0.5985
81TYR HE2 1200 7.761 10.905 5.016 0.5117 0.2504 -0.9997
81TYR C 1201 7.758 10.249 5.033 0.2961 0.0596 -0.5806
81TYR O 1202 7.847 10.239 5.117 -0.0567 -0.2402 0.3696
82TRP N 1203 7.683 10.143 4.995 -0.3288 0.0903 0.6806
82TRP HN 1204 7.624 10.141 4.915 1.7631 -2.5929 -0.9835
82TRP CA 1205 7.719 10.008 5.033 -0.5789 -0.4375 -0.0008
82TRP HA 1206 7.730 10.019 5.140 2.0387 -0.0964 -0.2318
82TRP CB 1207 7.617 9.900 4.998 -0.3064 -0.0156 0.2094
82TRP HB1 1208 7.667 9.801 4.999 -0.0814 0.0814 1.6929
82TRP HB2 1209 7.592 9.916 4.891 -0.1505 -0.1066 0.1588
82TRP CG 1210 7.500 9.878 5.090 0.5999 -0.2472 -0.2587
82TRP CD1 1211 7.368 9.864 5.041 -0.2281 0.3952 -0.0964
82TRP HD1 1212 7.337 9.891 4.941 -0.8232 -0.2425 -0.0905
82TRP NE1 1213 7.288 9.821 5.151 -1.2442 -0.2996 -0.7420
82TRP HE1 1214 7.191 9.811 5.148 -1.4465 1.1046 0.1296
82TRP CE2 1215 7.360 9.825 5.265 -0.3457 0.4452 -0.1808
82TRP CD2 1216 7.499 9.856 5.233 -0.0850 -0.7922 0.0857
82TRP CE3 1217 7.591 9.860 5.335 -0.0423 -0.0677 0.7121
82TRP HE3 1218 7.697 9.874 5.319 -0.2448 0.9979 0.2292
82TRP CZ3 1219 7.548 9.821 5.462 0.5257 0.4144 0.2158
82TRP HZ3 1220 7.625 9.825 5.538 0.1154 0.4173 0.6357
82TRP CZ2 1221 7.314 9.811 5.398 0.0475 -0.7335 0.2413
82TRP HZ2 1222 7.209 9.795 5.420 -0.2223 1.5559 0.9213
82TRP CH2 1223 7.409 9.805 5.499 -0.5242 0.1317 0.2301
82TRP HH2 1224 7.378 9.810 5.603 -1.8675 1.1484 -0.1879
82TRP C 1225 7.853 9.955 4.988 -0.1218 -0.0694 -0.6169
82TRP O 1226 7.924 9.893 5.068 0.8367 -0.1518 -0.4542
83ARG N 1227 7.893 9.981 4.856 0.2668 0.4540 -0.5279
83ARG HN 1228 7.824 10.015 4.792 0.3404 -1.7274 -1.8682
83ARG CA 1229 8.028 9.951 4.813 0.3945 -0.0775 -1.2444
83ARG HA 1230 8.048 9.851 4.848 -0.1215 0.7973 1.7927
83ARG CB 1231 8.027 9.971 4.660 -0.0129 -0.5363 -0.4929
83ARG HB1 1232 8.133 9.966 4.627 -0.2198 -2.4530 -0.9708
83ARG HB2 1233 7.991 10.074 4.637 -1.8468 -1.2068 -0.7489
83ARG CG 1234 7.953 9.872 4.570 -0.6993 -0.4630 -0.1571
83ARG HG1 1235 7.969 9.906 4.466 2.2837 -1.1824 -0.0294
83ARG HG2 1236 7.845 9.867 4.596 -0.8852 0.1394 -0.7825
83ARG CD 1237 8.019 9.730 4.578 -0.2568 -0.3128 -0.4917
83ARG HD1 1238 7.966 9.662 4.508 1.0122 -1.7961 -0.0715
83ARG HD2 1239 8.002 9.688 4.680 0.9198 -2.0114 -0.9523
83ARG NE 1240 8.166 9.724 4.535 -0.3762 0.4849 0.2064
83ARG HE 1241 8.183 9.782 4.456 -2.8314 1.2256 0.1472
83ARG CZ 1242 8.267 9.708 4.616 -0.3206 0.4562 -0.4225
83ARG NH1 1243 8.257 9.645 4.728 0.6879 -0.4675 -0.4941
83ARG HH11 1244 8.341 9.612 4.772 0.5751 -0.0553 0.0514
83ARG HH12 1245 8.185 9.577 4.726 1.6370 -1.5994 1.0580
83ARG NH2 1246 8.385 9.751 4.584 0.2308 -0.4857 -0.5128
83ARG HH21 1247 8.388 9.791 4.492 1.8613 -2.0007 -1.1811
83ARG HH22 1248 8.463 9.736 4.644 -1.4134 -0.8450 1.6325
83ARG C 1249 8.135 10.030 4.882 0.4204 -0.1225 -0.1009
83ARG O 1250 8.233 9.981 4.942 -0.0813 0.0378 0.4703
84THR N 1251 8.113 10.160 4.889 -0.1858 -0.0982 0.7778
84THR HN 1252 8.024 10.191 4.858 -0.6987 -1.4627 0.8173
84THR CA 1253 8.207 10.255 4.955 0.9501 -0.3300 1.3194
84THR HA 1254 8.298 10.260 4.897 -0.5274 -0.5257 -1.1745
84THR CB 1255 8.155 10.396 4.940 -0.0667 -0.1766 0.3577
84THR HB 1256 8.056 10.403 4.990 -0.6923 -1.2330 -0.6701
84THR OG1 1257 8.136 10.427 4.803 0.4573 -0.0490 -0.3085
84THR HG1 1258 8.067 10.371 4.766 -0.6639 -0.1227 1.7668
84THR CG2 1259 8.252 10.504 4.973 -0.2843 -0.5982 0.2188
84THR HG21 1260 8.351 10.482 4.928 0.1810 1.5715 0.0807
84THR HG22 1261 8.275 10.494 5.082 0.4563 -0.2951 0.0958
84THR HG23 1262 8.218 10.607 4.950 1.2382 -0.1913 -0.3332
84THR C 1263 8.237 10.227 5.102 -0.3962 1.1668 1.0113
84THR O 1264 8.352 10.217 5.141 0.1558 0.0084 0.5999
85VAL N 1265 8.135 10.194 5.187 -0.6436 -0.7000 -0.3797
85VAL HN 1266 8.044 10.182 5.147 -0.5388 -1.3831 -0.4305
85VAL CA 1267 8.152 10.158 5.328 -0.3410 0.6921 -0.0752
85VAL HA 1268 8.225 10.231 5.360 1.6613 -1.2122 -0.1136
85VAL CB 1269 8.024 10.173 5.425 -0.3084 -0.2382 -0.8684
85VAL HB 1270 7.946 10.101 5.392 -1.3617 1.6885 -2.8106
85VAL CG1 1271 8.062 10.148 5.574 0.1932 0.4361 -0.3870
85VAL HG11 1272 8.053 10.041 5.599 1.8119 0.6628 1.3705
85VAL HG12 1273 7.993 10.200 5.644 -0.2721 -0.8205 0.1211
85VAL HG13 1274 8.162 10.188 5.602 -0.7040 0.7494 2.8345
85VAL CG2 1275 7.977 10.318 5.412 0.0417 -0.2667 -0.3207
85VAL HG21 1276 8.062 10.388 5.398 1.1361 -1.2242 1.2792
85VAL HG22 1277 7.903 10.360 5.483 0.5533 0.3579 -0.1473
85VAL HG23 1278 7.933 10.327 5.310 -0.5446 1.1758 0.0283
85VAL C 1279 8.212 10.018 5.344 0.2246 0.0530 -0.2582
85VAL O 1280 8.301 9.996 5.430 -0.2568 0.2653 -0.0627
86ARG N 1281 8.166 9.921 5.261 0.0881 0.5957 0.4411
86ARG HN 1282 8.097 9.939 5.191 -0.4021 -1.2616 0.3998
86ARG CA 1283 8.210 9.789 5.260 0.8054 -0.1178 -0.0676
86ARG HA 1284 8.177 9.750 5.356 -2.4480 -0.5551 -1.2383
86ARG CB 1285 8.131 9.704 5.156 -0.3783 0.1218 -0.3039
86ARG HB1 1286 8.153 9.753 5.059 1.4234 0.6947 0.3501
86ARG HB2 1287 8.020 9.712 5.164 -0.5846 -0.9327 -1.6627
86ARG CG 1288 8.166 9.553 5.139 0.1938 0.5547 -0.4853
86ARG HG1 1289 8.149 9.496 5.232 1.8539 2.3360 1.0001
86ARG HG2 1290 8.276 9.551 5.123 0.1507 -0.2231 -0.7127
86ARG CD 1291 8.083 9.489 5.021 -0.4204 0.3968 -0.2970
86ARG HD1 1292 8.125 9.394 4.982 0.4327 0.6229 0.0410
86ARG HD2 1293 8.090 9.564 4.939 0.5593 0.7303 0.0705
86ARG NE 1294 7.942 9.469 5.063 -0.4201 0.2277 -0.5107
86ARG HE 1295 7.917 9.430 5.152 -0.9834 1.0605 -0.2948
86ARG CZ 1296 7.841 9.498 4.982 -0.2608 -0.7249 0.0438
86ARG NH1 1297 7.857 9.523 4.853 -0.7795 0.1458 0.2870
86ARG HH11 1298 7.779 9.533 4.792 -1.3282 1.7816 1.2194
86ARG HH12 1299 7.936 9.472 4.819 -0.9833 -0.6403 0.9609
86ARG NH2 1300 7.714 9.500 5.021 0.2548 -0.1453 -0.1447
86ARG HH21 1301 7.700 9.479 5.117 0.1178 0.0345 -0.1245
86ARG HH22 1302 7.648 9.523 4.950 -1.6123 -0.5266 1.3955
86ARG C 1303 8.358 9.778 5.247 0.2932 0.8264 0.9189
86ARG O 1304 8.417 9.704 5.324 0.1510 -0.1476 -0.5058
87ALA N 1305 8.410 9.858 5.149 -0.6598 0.3542 -0.3623
87ALA HN 1306 8.345 9.911 5.095 -3.7578 -1.5959 1.2057
87ALA CA 1307 8.557 9.882 5.121 -0.4243 -0.0553 0.4064
87ALA HA 1308 8.610 9.788 5.116 0.1319 -0.0619 3.8324
87ALA CB 1309 8.551 9.951 4.984 0.4674 -0.0672 0.3197
87ALA HB1 1310 8.492 9.891 4.912 0.5199 0.7475 -0.4201
87ALA HB2 1311 8.653 9.946 4.941 -0.9543 0.2478 -3.5190
87ALA HB3 1312 8.511 10.055 4.989 -0.0485 -0.1592 -1.3377
87ALA C 1313 8.630 9.958 5.235 0.1108 0.0245 -0.0454
87ALA O 1314 8.745 9.921 5.274 -0.0669 -0.0461 0.0054
88CYS N 1315 8.569 10.062 5.295 -0.1512 0.2857 0.0766
88CYS HN 1316 8.482 10.101 5.265 -0.3431 0.3723 0.7375
88CYS CA 1317 8.628 10.136 5.410 -0.5776 0.0187 0.3522
88CYS HA 1318 8.731 10.155 5.380 -0.1434 -1.5774 0.7248
88CYS CB 1319 8.561 10.272 5.436 -0.2616 0.5755 -0.1837
88CYS HB1 1320 8.609 10.338 5.512 -1.9542 1.0228 0.5582
88CYS HB2 1321 8.454 10.255 5.460 -0.7454 3.0456 -0.2654
88CYS SG 1322 8.575 10.372 5.286 0.2188 0.2113 0.1445
88CYS HG1 1323 8.507 10.290 5.206 1.6657 -1.3148 0.4293
88CYS C 1324 8.649 10.066 5.543 0.1030 0.4956 0.0189
88CYS O 1325 8.753 10.066 5.612 -0.3529 -0.0637 -0.2426
89LEU N 1326 8.542 10.006 5.595 -0.2902 0.1160 -0.3393
89LEU HN 1327 8.455 10.010 5.548 -0.7406 -0.6450 0.3943
89LEU CA 1328 8.527 9.953 5.729 -0.3989 -0.0437 -0.0350
89LEU HA 1329 8.607 9.985 5.795 -0.0476 -0.4055 -0.2767
89LEU CB 1330 8.385 9.995 5.770 0.4283 0.4812 -0.3289
89LEU HB1 1331 8.314 9.968 5.689 0.5668 1.2073 -0.7004
89LEU HB2 1332 8.383 10.106 5.765 1.5781 0.4481 -2.7803
89LEU CG 1333 8.333 9.947 5.910 0.1528 -0.5199 -0.2138
89LEU HG 1334 8.327 9.836 5.915 -3.0694 -0.3832 1.9716
89LEU CD1 1335 8.425 10.005 6.024 0.8437 0.3681 0.3747
89LEU HD11 1336 8.451 10.112 6.011 -0.6062 0.5989 -0.9957
89LEU HD12 1337 8.526 9.961 6.015 0.4183 -0.3939 -1.1435
89LEU HD13 1338 8.387 9.984 6.126 0.5612 0.5017 0.2981
89LEU CD2 1339 8.184 9.984 5.942 0.0335 -0.1603 0.0108
89LEU HD21 1340 8.167 10.092 5.961 0.5951 -0.0280 -0.1897
89LEU HD22 1341 8.140 9.932 6.030 -3.4281 0.1538 -1.3886
89LEU HD23 1342 8.135 9.959 5.846 0.5465 0.8810 -0.5443
89LEU C 1343 8.546 9.800 5.735 0.2680 0.2572 0.2154
89LEU O 1344 8.601 9.744 5.835 0.6750 0.2155 0.5966
90GLY N 1345 8.518 9.725 5.624 -0.3134 0.5659 -0.0226
90GLY HN 1346 8.492 9.777 5.543 0.4443 1.3152 0.2067
90GLY CA 1347 8.532 9.576 5.613 -0.0660 0.3341 -0.4923
90GLY HA1 1348 8.594 9.542 5.695 -1.8243 -1.0525 0.3326
90GLY HA2 1349 8.566 9.552 5.514 1.5353 -1.5789 0.4432
90GLY C 1350 8.397 9.513 5.654 -0.0069 -0.5986 0.6891
90GLY O 1351 8.355 9.528 5.767 -0.1589 0.2527 0.1482
91CYS N 1352 8.337 9.430 5.566 0.9087 0.0883 0.0774
91CYS HN 1353 8.385 9.430 5.479 0.9258 3.5942 -0.0622
91CYS CA 1354 8.219 9.353 5.575 0.4746 0.1529 -0.1418
91CYS HA 1355 8.181 9.352 5.474 0.6859 -0.1289 -0.2174
91CYS CB 1356 8.252 9.207 5.621 -0.1569 0.0381 -0.2939
91CYS HB1 1357 8.300 9.202 5.721 1.1608 -1.8783 -0.9754
91CYS HB2 1358 8.334 9.170 5.556 0.8823 1.2877 0.2612
91CYS SG 1359 8.110 9.093 5.607 0.3452 -0.1848 -0.0432
91CYS HG1 1360 8.089 9.105 5.477 1.7625 -1.5078 -0.4202
91CYS C 1361 8.104 9.411 5.670 0.0768 -1.0148 -0.2527
91CYS O 1362 8.089 9.373 5.785 -0.6787 -0.1304 -0.4925
92PRO N 1363 8.028 9.512 5.625 0.5476 -0.2886 -0.4382
92PRO CD 1364 8.016 9.557 5.485 0.2110 -0.1748 0.6433
92PRO HD1 1365 7.980 9.473 5.422 -0.6104 0.2950 0.4763
92PRO HD2 1366 8.113 9.590 5.443 -0.1379 -0.5732 -0.5178
92PRO CA 1367 7.988 9.615 5.721 0.0067 0.0716 -0.0775
92PRO HA 1368 8.075 9.635 5.781 0.3113 0.6277 -0.6820
92PRO CB 1369 7.943 9.734 5.631 0.0456 0.2582 0.1247
92PRO HB1 1370 8.029 9.803 5.626 -0.1808 0.7476 2.1067
92PRO HB2 1371 7.849 9.779 5.669 0.7194 0.4376 1.6657
92PRO CG 1372 7.920 9.676 5.490 -0.8920 -0.2863 -0.7673
92PRO HG1 1373 7.816 9.640 5.476 -2.1321 2.1826 1.2534
92PRO HG2 1374 7.946 9.750 5.411 -1.7604 0.1713 -0.6329
92PRO C 1375 7.880 9.575 5.818 0.4385 0.4746 -0.2272
92PRO O 1376 7.865 9.632 5.926 -0.0056 0.4650 -0.2707
93LEU N 1377 7.793 9.471 5.793 0.3659 0.0989 0.3772
93LEU HN 1378 7.812 9.414 5.713 -0.1499 1.0013 -0.4165
93LEU CA 1379 7.688 9.422 5.875 -0.2109 -0.4931 0.2616
93LEU HA 1380 7.662 9.508 5.934 1.3659 -0.0042 0.2984
93LEU CB 1381 7.578 9.355 5.795 0.4449 -0.0581 0.4892
93LEU HB1 1382 7.500 9.319 5.865 1.1765 -0.5102 1.0849
93LEU HB2 1383 7.622 9.272 5.736 0.0393 -0.0785 0.2050
93LEU CG 1384 7.497 9.440 5.690 -0.2762 0.5865 0.7226
93LEU HG 1385 7.575 9.501 5.639 1.5279 -2.4581 -0.4847
93LEU CD1 1386 7.436 9.349 5.589 -0.4156 -0.1232 -0.2981
93LEU HD11 1387 7.403 9.408 5.501 0.2910 -0.5508 -0.8639
93LEU HD12 1388 7.358 9.286 5.638 1.6860 -1.8121 1.0994
93LEU HD13 1389 7.513 9.282 5.546 -1.6801 -0.6290 -1.8702
93LEU CD2 1390 7.394 9.533 5.755 0.1339 0.2002 0.0427
93LEU HD21 1391 7.333 9.483 5.833 3.1772 -1.1765 1.7112
93LEU HD22 1392 7.328 9.576 5.676 -1.6314 -0.5847 1.0215
93LEU HD23 1393 7.453 9.611 5.806 -0.6512 1.0357 -0.3029
93LEU C 1394 7.757 9.318 5.970 0.2568 -0.4622 -0.3515
93LEU O 1395 7.734 9.329 6.091 -0.1023 0.4002 -0.3835
94ARG N 1396 7.852 9.233 5.926 0.0269 0.2166 0.1681
94ARG HN 1397 7.865 9.228 5.827 -2.4734 3.4977 -0.5302
94ARG CA 1398 7.939 9.162 6.017 -0.7721 -0.6597 -0.6635
94ARG HA 1399 7.869 9.100 6.072 -0.7171 -1.5914 -1.6088
94ARG CB 1400 8.043 9.078 5.935 -0.3676 0.2325 0.1308
94ARG HB1 1401 8.109 9.150 5.882 0.5300 -1.4402 -1.1454
94ARG HB2 1402 7.984 9.030 5.854 -0.8365 1.7887 -0.4875
94ARG CG 1403 8.127 8.983 6.019 -0.0960 0.1090 0.1892
94ARG HG1 1404 8.058 8.921 6.081 0.1518 1.7648 2.2312
94ARG HG2 1405 8.185 9.046 6.090 -1.3013 1.0674 0.3472
94ARG CD 1406 8.225 8.895 5.939 -0.1345 0.2771 0.1657
94ARG HD1 1407 8.284 8.830 6.008 0.9901 0.7786 -0.2918
94ARG HD2 1408 8.286 8.955 5.868 -2.2609 2.3499 -0.0299
94ARG NE 1409 8.140 8.804 5.863 -0.6777 -0.0306 -0.9214
94ARG HE 1410 8.048 8.787 5.898 -0.2253 -0.2049 0.2365
94ARG CZ 1411 8.176 8.710 5.777 -0.7835 -0.3725 -0.3246
94ARG NH1 1412 8.298 8.702 5.730 0.0721 -0.8316 -0.8195
94ARG HH11 1413 8.310 8.633 5.658 -0.1828 -2.0258 0.2597
94ARG HH12 1414 8.346 8.788 5.749 -1.2417 -0.3581 0.4897
94ARG NH2 1415 8.092 8.627 5.724 -0.8520 -0.2141 -0.3430
94ARG HH21 1416 7.996 8.646 5.742 -0.4085 1.5797 0.3549
94ARG HH22 1417 8.118 8.572 5.645 3.4719 1.1655 -0.1386
94ARG C 1418 8.023 9.248 6.115 0.4945 -0.0188 0.0763
94ARG O 1419 8.029 9.220 6.237 -0.7433 -0.0094 0.3356
95ARG N 1420 8.081 9.360 6.067 -0.6822 0.2732 0.0730
95ARG HN 1421 8.081 9.366 5.967 -1.4959 -1.8258 -0.1182
95ARG CA 1422 8.143 9.457 6.151 -0.0888 -0.1787 -0.2801
95ARG HA 1423 8.207 9.409 6.224 -0.8572 -0.1542 0.4183
95ARG CB 1424 8.210 9.569 6.067 0.0001 0.0083 0.5437
95ARG HB1 1425 8.132 9.642 6.038 0.2759 0.6736 1.4554
95ARG HB2 1426 8.240 9.517 5.973 0.6269 2.6376 -0.7968
95ARG CG 1427 8.337 9.625 6.134 0.0648 -0.1736 -0.8957
95ARG HG1 1428 8.333 9.615 6.245 3.4582 -3.2000 -0.8741
95ARG HG2 1429 8.328 9.734 6.113 -0.4509 0.1990 1.0393
95ARG CD 1430 8.466 9.563 6.075 0.1763 -0.2358 0.2903
95ARG HD1 1431 8.551 9.626 6.110 1.6273 0.2970 -3.6748
95ARG HD2 1432 8.466 9.568 5.964 -0.5102 0.5134 0.3173
95ARG NE 1433 8.483 9.428 6.129 0.6189 -0.3585 0.4295
95ARG HE 1434 8.500 9.425 6.227 -1.0231 2.1106 0.8898
95ARG CZ 1435 8.483 9.315 6.061 0.1283 -0.1555 -0.3122
95ARG NH1 1436 8.432 9.296 5.942 -0.3614 0.2065 0.3832
95ARG HH11 1437 8.408 9.378 5.891 -1.5109 -0.1945 0.2447
95ARG HH12 1438 8.446 9.210 5.892 -0.1164 -0.2072 1.1525
95ARG NH2 1439 8.529 9.211 6.126 0.0268 0.1381 0.4639
95ARG HH21 1440 8.509 9.123 6.083 -0.7523 0.5218 0.0217
95ARG HH22 1441 8.564 9.210 6.220 0.7450 -3.9937 0.3262
95ARG C 1442 8.048 9.520 6.248 -0.6689 0.2109 0.3955
95ARG O 1443 8.084 9.530 6.364 0.6402 -0.1588 0.4566
96GLY N 1444 7.927 9.564 6.203 -0.3668 0.0888 -0.4449
96GLY HN 1445 7.912 9.560 6.105 1.9544 -1.7756 -0.8244
96GLY CA 1446 7.833 9.622 6.299 -0.1797 -0.3209 0.5343
96GLY HA1 1447 7.743 9.649 6.245 -0.3361 1.5233 1.6589
96GLY HA2 1448 7.886 9.701 6.349 -0.0264 0.1846 -0.3929
96GLY C 1449 7.787 9.540 6.405 0.2251 -0.1092 -0.2242
96GLY O 1450 7.785 9.582 6.522 -0.4632 -0.4615 -0.3779
97ALA N 1451 7.753 9.414 6.381 -0.0600 0.2564 0.2347
97ALA HN 1452 7.757 9.376 6.289 2.3609 -0.8552 0.6912
97ALA CA 1453 7.723 9.320 6.492 0.1700 0.1645 -0.4992
97ALA HA 1454 7.635 9.356 6.541 -0.4110 -1.5966 -0.1969
97ALA CB 1455 7.694 9.186 6.425 0.3171 0.1821 -0.6638
97ALA HB1 1456 7.774 9.164 6.352 -0.3181 -0.3489 -1.2101
97ALA HB2 1457 7.598 9.190 6.370 -0.8802 2.4027 1.3627
97ALA HB3 1458 7.692 9.111 6.508 -2.6814 1.2760 0.3995
97ALA C 1459 7.846 9.296 6.592 0.1987 -0.5235 0.1820
97ALA O 1460 7.827 9.295 6.714 -0.1910 -0.5098 0.5436
98LEU N 1461 7.971 9.283 6.543 -0.0101 0.9044 0.1655
98LEU HN 1462 7.991 9.278 6.445 0.3797 -2.6274 0.2897
98LEU CA 1463 8.090 9.284 6.628 0.7551 -0.0122 -0.3188
98LEU HA 1464 8.072 9.211 6.706 -1.5160 0.6699 -0.1354
98LEU CB 1465 8.222 9.250 6.540 -0.4318 0.1322 0.2126
98LEU HB1 1466 8.318 9.271 6.592 -0.4900 1.9602 -0.3556
98LEU HB2 1467 8.213 9.322 6.456 -1.3792 -0.8115 -0.5241
98LEU CG 1468 8.230 9.101 6.495 0.3423 -0.3349 0.0730
98LEU HG 1469 8.131 9.079 6.451 0.8394 1.5391 -2.2357
98LEU CD1 1470 8.328 9.078 6.378 0.0794 -0.0654 -0.0633
98LEU HD11 1471 8.435 9.073 6.405 -0.0764 0.1068 0.6144
98LEU HD12 1472 8.298 9.154 6.303 -0.2305 0.3027 0.4237
98LEU HD13 1473 8.309 8.977 6.336 -0.1829 0.9056 -2.3989
98LEU CD2 1474 8.253 8.995 6.608 -0.6155 -0.8138 0.4909
98LEU HD21 1475 8.351 9.016 6.655 -1.2004 1.7630 0.7327
98LEU HD22 1476 8.259 8.889 6.574 1.7546 -0.7374 0.5434
98LEU HD23 1477 8.172 8.997 6.684 -1.0948 -3.8843 0.1827
98LEU C 1478 8.120 9.412 6.709 0.3378 -0.9107 -0.0762
98LEU O 1479 8.165 9.408 6.822 -0.2313 0.0215 -0.3207
99LEU N 1480 8.100 9.531 6.649 -0.1418 -0.7042 -0.1093
99LEU HN 1481 8.065 9.534 6.556 0.5229 1.2256 -0.3532
99LEU CA 1482 8.118 9.658 6.717 0.0491 0.1044 -0.3483
99LEU HA 1483 8.216 9.658 6.761 0.1793 -1.6136 -0.5555
99LEU CB 1484 8.102 9.777 6.623 0.7021 0.4414 0.3855
99LEU HB1 1485 8.096 9.871 6.683 0.8908 0.1948 0.7929
99LEU HB2 1486 8.001 9.769 6.579 1.1177 -0.1969 -0.4727
99LEU CG 1487 8.212 9.789 6.519 0.2756 -0.1207 0.1604
99LEU HG 1488 8.240 9.684 6.495 2.4225 0.7341 -1.5630
99LEU CD1 1489 8.166 9.859 6.386 -0.6459 -0.5173 0.0793
99LEU HD11 1490 8.252 9.856 6.316 1.8596 -0.0869 2.9287
99LEU HD12 1491 8.142 9.964 6.415 2.4943 0.1756 0.5337
99LEU HD13 1492 8.075 9.825 6.334 0.7486 -3.1565 -0.8128
99LEU CD2 1493 8.344 9.861 6.561 -0.5655 -0.2600 0.4326
99LEU HD21 1494 8.381 9.808 6.651 -0.1116 -0.0024 0.4008
99LEU HD22 1495 8.307 9.965 6.579 -1.0035 0.7177 -4.5925
99LEU HD23 1496 8.420 9.859 6.481 1.3988 0.2700 2.2027
99LEU C 1497 8.020 9.672 6.831 0.4958 -0.5033 0.0583
99LEU O 1498 8.060 9.720 6.936 -0.4643 0.0933 0.2533
100LEU N 1499 7.892 9.632 6.819 0.2837 -0.0723 0.6529
100LEU HN 1500 7.860 9.597 6.731 0.3275 -0.9260 0.9688
100LEU CA 1501 7.795 9.628 6.924 -0.3365 -0.6938 -0.1506
100LEU HA 1502 7.806 9.730 6.959 1.7774 -0.6805 -0.7482
100LEU CB 1503 7.652 9.585 6.879 0.1168 -0.0655 -0.5422
100LEU HB1 1504 7.580 9.572 6.963 1.5841 -0.1712 0.7432
100LEU HB2 1505 7.661 9.481 6.843 3.8473 0.3113 -1.0357
100LEU CG 1506 7.611 9.687 6.767 0.6713 -0.0007 0.6086
100LEU HG 1507 7.699 9.700 6.699 -0.2717 -0.7806 -0.8256
100LEU CD1 1508 7.496 9.635 6.698 0.5024 0.1103 0.1014
100LEU HD11 1509 7.448 9.719 6.643 0.1229 0.3425 0.7757
100LEU HD12 1510 7.414 9.607 6.768 0.0097 0.9074 -0.1434
100LEU HD13 1511 7.503 9.552 6.625 1.4221 -0.6593 1.0305
100LEU CD2 1512 7.571 9.823 6.820 -0.0297 -0.2302 0.0780
100LEU HD21 1513 7.566 9.897 6.738 -0.3197 -1.3870 -0.9812
100LEU HD22 1514 7.635 9.860 6.904 2.7190 -0.0781 -1.9578
100LEU HD23 1515 7.469 9.812 6.862 -0.1541 -1.5298 -0.5354
100LEU C 1516 7.837 9.537 7.041 0.1492 0.2924 -0.0002
100LEU O 1517 7.830 9.581 7.155 0.5939 0.1429 0.0198
101LEU N 1518 7.896 9.416 7.013 0.1115 0.9692 0.0577
101LEU HN 1519 7.874 9.372 6.927 -3.3095 1.1084 0.7295
101LEU CA 1520 7.972 9.334 7.110 0.3168 -0.5124 0.2635
101LEU HA 1521 7.901 9.298 7.183 -0.2679 0.0757 0.0009
101LEU CB 1522 8.030 9.208 7.042 -0.9326 0.2120 0.8678
101LEU HB1 1523 8.109 9.161 7.105 -1.4631 -2.1030 -0.0880
101LEU HB2 1524 8.079 9.222 6.943 -0.4583 -1.6192 0.8056
101LEU CG 1525 7.927 9.096 7.018 0.3858 0.2241 -0.5648
101LEU HG 1526 7.829 9.132 6.980 -0.5944 -0.5765 1.1073
101LEU CD1 1527 7.996 8.994 6.930 -0.0710 -0.5274 0.3320
101LEU HD11 1528 7.959 8.993 6.825 -2.2744 -1.8643 1.0492
101LEU HD12 1529 7.975 8.890 6.963 1.9480 -1.6330 -1.5781
101LEU HD13 1530 8.107 9.006 6.935 0.1435 -1.9209 -0.3882
101LEU CD2 1531 7.892 9.021 7.148 -0.1615 0.0159 -0.7461
101LEU HD21 1532 7.801 8.960 7.129 0.6136 -1.2355 -0.5825
101LEU HD22 1533 7.851 9.097 7.219 -1.0036 -0.8261 -0.3054
101LEU HD23 1534 7.964 8.953 7.197 -1.8288 -1.2748 0.0152
101LEU C 1535 8.083 9.411 7.174 0.1191 0.3276 -0.1504
101LEU O 1536 8.098 9.405 7.301 0.2523 -0.3053 -0.2273
102SER N 1537 8.169 9.485 7.105 0.0904 0.9354 -0.2544
102SER HN 1538 8.155 9.486 7.007 -1.2126 -1.4647 -0.1647
102SER CA 1539 8.293 9.556 7.144 0.8262 -0.1834 0.1333
102SER HA 1540 8.364 9.480 7.175 1.0988 -0.0553 -0.1667
102SER CB 1541 8.359 9.630 7.023 -0.5951 -0.4305 -0.2135
102SER HB1 1542 8.444 9.696 7.050 -0.1625 -1.1279 0.1768
102SER HB2 1543 8.289 9.696 6.967 -0.8176 -1.3295 -1.0321
102SER OG 1544 8.404 9.528 6.934 -0.1677 0.1643 -0.5632
102SER HG1 1545 8.324 9.486 6.901 -0.1390 -0.0787 -0.3258
102SER C 1546 8.258 9.665 7.235 0.1034 0.6466 -0.0652
102SER O 1547 8.330 9.683 7.333 0.0364 -0.2061 -0.5562
103ILE N 1548 8.147 9.740 7.211 -0.6908 0.1408 0.1234
103ILE HN 1549 8.098 9.721 7.127 1.5546 1.0830 -1.5150
103ILE CA 1550 8.102 9.842 7.303 -0.8807 0.3521 -0.5708
103ILE HA 1551 8.190 9.901 7.320 -2.3578 2.7681 -0.8744
103ILE CB 1552 8.003 9.936 7.243 0.1391 -0.5000 -0.4220
103ILE HB 1553 7.926 9.863 7.208 0.4597 -2.0416 1.8610
103ILE CG2 1554 7.944 10.033 7.347 -0.0864 -0.1891 -0.2657
103ILE HG21 1555 7.852 10.077 7.304 0.3556 1.1793 0.1092
103ILE HG22 1556 8.009 10.122 7.364 2.1879 -1.7220 -0.5226
103ILE HG23 1557 7.906 9.988 7.441 -1.4514 0.9001 -0.2587
103ILE CG1 1558 8.061 10.005 7.115 0.5487 -0.4714 0.7229
103ILE HG11 1559 8.133 9.938 7.063 -0.0016 -1.2420 0.9498
103ILE HG12 1560 8.118 10.097 7.143 -1.1645 1.0713 -0.6090
103ILE CD 1561 7.950 10.058 7.025 0.8347 -0.5690 -0.7108
103ILE HD1 1562 7.884 9.974 6.992 2.0196 -1.7411 -0.1953
103ILE HD2 1563 7.992 10.096 6.929 0.0242 1.7394 -0.2112
103ILE HD3 1564 7.888 10.135 7.075 0.2818 -1.1384 -0.4930
103ILE C 1565 8.057 9.772 7.441 0.5104 -0.8365 0.5792
103ILE O 1566 8.104 9.809 7.549 -0.0173 0.1594 -0.4894
104TYR N 1567 7.978 9.669 7.427 0.2557 -0.3131 -0.1960
104TYR HN 1568 7.942 9.635 7.341 -1.1999 0.4324 0.0813
104TYR CA 1569 7.924 9.594 7.547 -0.3888 -0.0827 0.2307
104TYR HA 1570 7.861 9.665 7.599 -2.1274 -1.0397 -0.4808
104TYR CB 1571 7.820 9.485 7.491 -0.2436 -0.1070 0.1826
104TYR HB1 1572 7.864 9.428 7.406 1.2981 1.5009 -0.1692
104TYR HB2 1573 7.733 9.536 7.445 1.2131 1.3213 -1.1277
104TYR CG 1574 7.775 9.377 7.594 0.3987 0.0140 0.3146
104TYR CD1 1575 7.666 9.409 7.679 -0.4925 0.1517 0.0183
104TYR HD1 1576 7.618 9.505 7.677 -3.0485 -1.0362 -0.2109
104TYR CE1 1577 7.618 9.313 7.772 -0.2179 -0.1329 0.2305
104TYR HE1 1578 7.540 9.348 7.839 0.8037 4.1952 -0.5524
104TYR CZ 1579 7.667 9.182 7.778 0.8361 -0.0547 -0.7814
104TYR OH 1580 7.616 9.094 7.874 -0.3117 -0.2034 0.7536
104TYR HH 1581 7.568 9.143 7.941 0.8615 2.0804 0.0020
104TYR CD2 1582 7.820 9.243 7.597 -0.7821 -0.0640 -0.2994
104TYR HD2 1583 7.895 9.209 7.527 -1.0579 2.6191 -2.0585
104TYR CE2 1584 7.760 9.146 7.681 -0.1412 -0.5244 -0.0624
104TYR HE2 1585 7.787 9.041 7.676 -1.5713 -0.8505 -1.8726
104TYR C 1586 8.022 9.531 7.645 0.2238 -0.1961 -0.5819
104TYR O 1587 8.010 9.534 7.766 -0.3582 -0.6036 0.3045
105PHE N 1588 8.131 9.473 7.594 -0.0466 -0.5908 -0.2856
105PHE HN 1589 8.153 9.473 7.496 -0.5214 1.2729 -0.4201
105PHE CA 1590 8.235 9.419 7.680 -0.0177 -0.1506 0.2812
105PHE HA 1591 8.181 9.364 7.756 -0.9618 -2.3015 -1.8244
105PHE CB 1592 8.319 9.323 7.601 -0.7290 0.2818 0.3822
105PHE HB1 1593 8.401 9.286 7.666 -0.4677 -1.1623 -0.7129
105PHE HB2 1594 8.373 9.367 7.514 0.5146 -1.2557 0.3177
105PHE CG 1595 8.250 9.204 7.544 -0.1450 0.1205 0.9514
105PHE CD1 1596 8.180 9.122 7.631 0.1646 0.6648 -0.7937
105PHE HD1 1597 8.163 9.137 7.737 0.8222 -1.8429 -0.2671
105PHE CE1 1598 8.137 9.000 7.584 -0.2296 -0.2325 0.4261
105PHE HE1 1599 8.065 8.948 7.644 -0.4357 0.0554 0.4272
105PHE CZ 1600 8.150 8.965 7.450 -0.3255 0.2214 0.7512
105PHE HZ 1601 8.096 8.881 7.408 -1.6079 1.3494 0.0521
105PHE CD2 1602 8.288 9.161 7.416 -0.3631 0.3582 0.1596
105PHE HD2 1603 8.355 9.222 7.359 -0.4018 -0.6331 -0.9890
105PHE CE2 1604 8.217 9.050 7.363 0.4137 0.6384 0.0361
105PHE HE2 1605 8.244 9.022 7.262 2.3299 1.1450 0.3482
105PHE C 1606 8.317 9.525 7.747 -0.1950 0.1740 0.2695
105PHE O 1607 8.335 9.524 7.874 -0.6819 0.2892 0.1090
106TYR N 1608 8.365 9.633 7.676 -0.2452 -0.7278 -0.0658
106TYR HN 1609 8.348 9.647 7.579 -0.0945 0.6067 0.0816
106TYR CA 1610 8.444 9.739 7.740 0.7858 -0.1274 0.0470
106TYR HA 1611 8.518 9.689 7.801 0.9092 -0.3168 -0.2579
106TYR CB 1612 8.513 9.838 7.632 -0.5170 0.0647 -0.6571
106TYR HB1 1613 8.462 9.936 7.624 -2.3257 -0.4799 2.5624
106TYR HB2 1614 8.503 9.788 7.533 -0.5665 -0.0088 -0.6149
106TYR CG 1615 8.661 9.835 7.659 0.2962 -0.9149 0.2403
106TYR CD1 1616 8.716 9.910 7.764 0.4807 0.2916 -0.1442
106TYR HD1 1617 8.648 9.970 7.822 -0.8173 -0.5092 -0.7833
106TYR CE1 1618 8.848 9.908 7.806 -0.4829 0.3491 0.1343
106TYR HE1 1619 8.885 9.959 7.894 1.7555 0.5775 -0.8586
106TYR CZ 1620 8.924 9.812 7.741 -0.0074 0.3901 0.3898
106TYR OH 1621 9.051 9.777 7.785 -0.1077 0.2802 0.0120
106TYR HH 1622 9.090 9.722 7.717 -0.1301 0.4443 -0.1331
106TYR CD2 1623 8.745 9.757 7.582 -0.5993 0.4662 -0.1346
106TYR HD2 1624 8.710 9.710 7.492 0.1365 0.0900 -0.2350
106TYR CE2 1625 8.879 9.745 7.625 -0.0970 0.2437 -0.5628
106TYR HE2 1626 8.945 9.670 7.584 0.8808 -0.5108 2.1657
106TYR C 1627 8.364 9.828 7.830 0.0196 -0.8087 0.4145
106TYR O 1628 8.407 9.877 7.933 -0.4212 0.1387 0.1952
107TYR N 1629 8.231 9.853 7.799 -0.1099 -0.6909 0.5587
107TYR HN 1630 8.187 9.816 7.717 2.9483 0.6880 -1.9306
107TYR CA 1631 8.144 9.916 7.895 0.4928 -0.2026 -0.1239
107TYR HA 1632 8.184 10.011 7.928 -2.1431 0.1442 2.6014
107TYR CB 1633 8.012 9.955 7.818 0.1033 0.1864 -0.1210
107TYR HB1 1634 7.970 9.860 7.778 -0.5792 0.7911 -0.8681
107TYR HB2 1635 8.051 10.005 7.727 0.7602 -0.8061 -0.3968
107TYR CG 1636 7.902 10.037 7.870 0.4670 -0.0980 0.8292
107TYR CD1 1637 7.918 10.120 7.986 -0.4233 -0.6058 0.3766
107TYR HD1 1638 8.012 10.136 8.036 0.3450 -1.9611 -0.5710
107TYR CE1 1639 7.799 10.183 8.035 -0.4196 0.4222 0.0035
107TYR HE1 1640 7.798 10.231 8.132 -2.0589 0.1375 0.1461
107TYR CZ 1641 7.673 10.176 7.972 -0.1099 0.1646 0.5962
107TYR OH 1642 7.553 10.243 8.025 -0.6075 0.1658 0.0459
107TYR HH 1643 7.561 10.226 8.119 0.9511 -2.5215 -0.4913
107TYR CD2 1644 7.779 10.041 7.799 -0.1233 0.1536 0.0448
107TYR HD2 1645 7.764 9.975 7.715 -1.6183 -1.0068 1.1817
107TYR CE2 1646 7.664 10.105 7.853 -0.3125 0.9097 -0.3244
107TYR HE2 1647 7.571 10.081 7.806 0.5161 -0.5421 -1.2993
107TYR C 1648 8.116 9.835 8.025 -0.3634 0.1853 -0.3771
107TYR O 1649 8.105 9.896 8.132 -0.0858 -0.4290 -0.1301
108SER N 1650 8.112 9.700 8.021 0.1689 -0.5219 -0.5646
108SER HN 1651 8.109 9.644 7.939 1.6884 -1.8646 0.2457
108SER CA 1652 8.063 9.627 8.139 0.4345 0.2315 0.3736
108SER HA 1653 8.010 9.691 8.207 2.7813 0.7972 1.8053
108SER CB 1654 7.960 9.517 8.095 0.2866 -0.3698 0.1533
108SER HB1 1655 7.882 9.574 8.040 0.1078 -0.3035 0.4788
108SER HB2 1656 7.901 9.491 8.185 -0.6825 1.1692 -0.0015
108SER OG 1657 8.019 9.413 8.017 -0.3854 -0.9146 0.2270
108SER HG1 1658 7.998 9.432 7.926 -0.7829 -0.6502 0.3713
108SER C 1659 8.174 9.556 8.212 -0.1747 0.0031 -0.3881
108SER O 1660 8.174 9.547 8.335 0.6471 0.2379 -0.1483
109LEU N 1661 8.280 9.499 8.144 -0.2171 -0.4956 0.1541
109LEU HN 1662 8.272 9.498 8.045 1.1102 -1.0868 0.0380
109LEU CA 1663 8.374 9.415 8.212 0.1833 -0.0923 -0.2050
109LEU HA 1664 8.316 9.340 8.263 -0.3533 -0.8461 -1.8622
109LEU CB 1665 8.457 9.334 8.108 -0.6560 0.7076 -0.0955
109LEU HB1 1666 8.553 9.304 8.155 -1.6745 -2.4287 0.1819
109LEU HB2 1667 8.490 9.410 8.034 -0.0252 0.4411 -0.0919
109LEU CG 1668 8.386 9.211 8.050 -0.1337 -0.3807 -0.3168
109LEU HG 1669 8.284 9.240 8.017 -0.0334 -0.0916 -0.3796
109LEU CD1 1670 8.467 9.170 7.925 0.1812 -0.6765 0.6563
109LEU HD11 1671 8.412 9.089 7.874 -0.5047 -0.6781 1.3896
109LEU HD12 1672 8.571 9.150 7.958 0.6060 1.6501 0.9042
109LEU HD13 1673 8.467 9.264 7.864 -0.6089 0.4068 2.2532
109LEU CD2 1674 8.371 9.092 8.141 0.0926 -0.5918 0.2624
109LEU HD21 1675 8.305 9.118 8.227 -2.2196 -1.6802 -1.0885
109LEU HD22 1676 8.469 9.057 8.181 -0.5507 -1.3151 1.2576
109LEU HD23 1677 8.325 9.011 8.080 0.5119 -1.0280 0.5215
109LEU C 1678 8.466 9.487 8.314 0.3934 0.1691 0.4420
109LEU O 1679 8.531 9.582 8.272 -0.0095 -0.1469 -0.1919
110PRO N 1680 8.474 9.433 8.441 0.2537 0.0283 1.0827
110PRO CD 1681 8.371 9.350 8.505 0.4651 0.2788 -0.0025
110PRO HD1 1682 8.365 9.253 8.453 0.1525 0.8309 -1.0217
110PRO HD2 1683 8.267 9.389 8.514 0.2803 0.0077 -0.9325
110PRO CA 1684 8.598 9.444 8.524 -0.2690 1.0678 0.0902
110PRO HA 1685 8.589 9.542 8.567 -3.6629 0.3106 1.4162
110PRO CB 1686 8.586 9.336 8.629 -0.0995 0.0760 0.3758
110PRO HB1 1687 8.638 9.365 8.724 0.5469 2.1145 -0.5401
110PRO HB2 1688 8.621 9.234 8.604 -3.1779 -1.2037 0.9247
110PRO CG 1689 8.439 9.329 8.648 -0.5081 -0.2571 0.5948
110PRO HG1 1690 8.400 9.229 8.677 -1.1292 -0.9918 -2.3435
110PRO HG2 1691 8.395 9.412 8.706 -0.9170 -1.0344 1.4218
110PRO C 1692 8.733 9.434 8.445 0.0702 -0.1366 -0.4924
110PRO O 1693 8.755 9.350 8.359 0.0434 0.4058 0.0654
111ASN N 1694 8.822 9.530 8.473 0.5688 -0.4882 0.2035
111ASN HN 1695 8.805 9.614 8.524 1.9481 1.9121 -2.9544
111ASN CA 1696 8.943 9.553 8.400 -0.2310 -0.6046 0.1515
111ASN HA 1697 8.974 9.455 8.366 1.5109 -0.8323 2.1965
111ASN CB 1698 8.921 9.655 8.287 0.0025 -0.1470 0.0732
111ASN HB1 1699 8.929 9.758 8.326 -1.0168 0.3704 -1.0550
111ASN HB2 1700 8.814 9.640 8.264 0.4033 -3.0503 -0.3570
111ASN CG 1701 9.005 9.643 8.166 -0.7502 0.4969 0.6824
111ASN OD1 1702 9.120 9.598 8.171 0.2260 0.1768 0.0235
111ASN ND2 1703 8.948 9.675 8.048 0.1583 0.1813 -0.6032
111ASN HD21 1704 9.018 9.688 7.978 1.7129 0.5565 0.9666
111ASN HD22 1705 8.850 9.696 8.040 0.2793 1.1044 0.2669
111ASN C 1706 9.055 9.594 8.492 -0.3305 0.0487 0.0635
111ASN O 1707 9.043 9.678 8.579 0.1103 0.4036 -0.0259
112ALA N 1708 9.177 9.545 8.449 -0.1741 0.3788 0.4853
112ALA HN 1709 9.171 9.461 8.396 0.2867 1.0725 -0.6893
112ALA CA 1710 9.299 9.609 8.490 -0.6069 0.2962 -0.0931
112ALA HA 1711 9.274 9.714 8.496 -1.9488 0.0266 -0.6860
112ALA CB 1712 9.355 9.543 8.627 0.4678 -0.2878 0.7989
112ALA HB1 1713 9.350 9.432 8.619 0.7333 -0.2332 -0.4000
112ALA HB2 1714 9.292 9.577 8.712 -0.5581 1.7163 -0.6713
112ALA HB3 1715 9.453 9.589 8.651 -1.6091 3.2475 3.5096
112ALA C 1716 9.420 9.585 8.388 0.3464 0.5338 0.2910
112ALA O 1717 9.532 9.616 8.422 -0.5887 0.2326 -0.1169
113VAL N 1718 9.398 9.537 8.261 0.0994 0.1524 0.7225
113VAL HN 1719 9.305 9.510 8.237 -1.6780 2.0513 4.6303
113VAL CA 1720 9.488 9.540 8.145 -0.5706 0.4017 -0.0001
113VAL HA 1721 9.590 9.539 8.181 0.0088 0.1207 -1.5807
113VAL CB 1722 9.485 9.417 8.054 0.3741 0.4056 -0.5699
113VAL HB 1723 9.477 9.331 8.124 0.6911 1.0919 0.3218
113VAL CG1 1724 9.356 9.419 7.967 -0.1803 0.1132 -0.0250
113VAL HG11 1725 9.371 9.498 7.891 -2.0103 -0.4085 -0.9892
113VAL HG12 1726 9.266 9.430 8.032 1.8893 -1.6158 3.4411
113VAL HG13 1727 9.339 9.324 7.911 -2.2545 0.3084 0.2044
113VAL CG2 1728 9.612 9.382 7.967 -0.3035 -0.3926 -0.4829
113VAL HG21 1729 9.702 9.372 8.032 0.8579 0.0670 -1.9578
113VAL HG22 1730 9.612 9.466 7.894 0.2857 -0.5314 -0.6489
113VAL HG23 1731 9.591 9.284 7.919 0.1522 0.1631 -1.8821
113VAL C 1732 9.457 9.657 8.062 -1.0676 0.6275 0.2507
113VAL O 1733 9.533 9.693 7.972 -0.1616 -0.9034 -0.6334
114GLY N 1734 9.346 9.726 8.090 -0.1953 0.2216 0.7713
114GLY HN 1735 9.272 9.681 8.139 -3.1813 2.8599 -0.9907
114GLY CA 1736 9.307 9.855 8.040 -0.0512 -0.1812 -0.1452
114GLY HA1 1737 9.223 9.835 7.976 -2.1142 -1.0591 2.6462
114GLY HA2 1738 9.383 9.908 7.984 0.5040 0.3941 1.1090
114GLY C 1739 9.259 9.941 8.156 -0.3128 0.0680 0.0984
114GLY O 1740 9.243 9.906 8.271 0.2598 0.5184 -0.1003
115PRO N 1741 9.240 10.073 8.126 -0.3256 -0.6901 0.4254
115PRO CD 1742 9.284 10.145 8.006 -0.6661 -0.0913 0.6487
115PRO HD1 1743 9.228 10.098 7.922 -0.5765 -1.0910 1.1309
115PRO HD2 1744 9.392 10.125 7.986 -0.1367 1.0434 2.2148
115PRO CA 1745 9.171 10.164 8.217 -0.2037 0.0421 -0.5328
115PRO HA 1746 9.197 10.131 8.317 2.2563 0.5413 -0.9353
115PRO CB 1747 9.238 10.303 8.179 0.5309 0.3027 -0.4447
115PRO HB1 1748 9.325 10.310 8.248 -1.3495 -1.3825 2.2881
115PRO HB2 1749 9.165 10.382 8.205 -0.0954 -0.6182 0.7362
115PRO CG 1750 9.266 10.295 8.025 -0.0912 -0.0674 -0.0693
115PRO HG1 1751 9.175 10.332 7.972 -0.5269 0.4599 1.0207
115PRO HG2 1752 9.356 10.349 7.988 0.0884 -0.4947 -0.2719
115PRO C 1753 9.019 10.162 8.190 -1.0849 0.1854 -0.3056
115PRO O 1754 8.990 10.097 8.098 0.0991 -0.3870 0.1592
116PRO N 1755 8.933 10.217 8.269 -0.1761 -0.1519 0.2393
116PRO CD 1756 8.972 10.263 8.397 0.7555 -0.0667 -0.5577
116PRO HD1 1757 9.048 10.344 8.393 -0.6967 1.4412 0.7877
116PRO HD2 1758 9.002 10.178 8.462 -2.9191 -0.7887 0.4121
116PRO CA 1759 8.794 10.256 8.233 0.4698 -0.7079 0.2392
116PRO HA 1760 8.733 10.169 8.252 -0.1557 -0.2421 0.3913
116PRO CB 1761 8.759 10.359 8.350 0.0107 0.2895 0.0811
116PRO HB1 1762 8.654 10.348 8.384 0.4810 -2.1311 0.9754
116PRO HB2 1763 8.767 10.465 8.316 -2.1973 0.4605 -0.0485
116PRO CG 1764 8.845 10.330 8.462 -0.3157 0.5413 -0.9445
116PRO HG1 1765 8.888 10.425 8.502 3.7753 -1.4321 -0.0992
116PRO HG2 1766 8.804 10.267 8.544 0.2376 0.7260 -0.5122
116PRO C 1767 8.768 10.312 8.095 -0.1552 0.0147 0.7994
116PRO O 1768 8.848 10.380 8.039 0.6018 -0.7208 -0.5720
117PHE N 1769 8.652 10.278 8.035 0.0723 0.1145 -0.0870
117PHE HN 1770 8.579 10.235 8.088 -1.2885 2.1913 -0.1451
117PHE CA 1771 8.626 10.282 7.893 0.1924 -0.1237 -0.1497
117PHE HA 1772 8.699 10.213 7.852 0.2841 -0.4728 0.5790
117PHE CB 1773 8.486 10.221 7.870 0.1898 -0.3948 -0.0989
117PHE HB1 1774 8.419 10.306 7.894 0.0027 -1.0267 1.7478
117PHE HB2 1775 8.460 10.127 7.924 0.2952 0.3575 1.3167
117PHE CG 1776 8.467 10.190 7.727 0.1236 0.0968 0.3150
117PHE CD1 1777 8.567 10.174 7.630 0.3060 -0.5754 1.1470
117PHE HD1 1778 8.671 10.194 7.654 1.6805 -1.0456 -3.4084
117PHE CE1 1779 8.538 10.146 7.494 -0.2212 -0.5210 -0.0677
117PHE HE1 1780 8.608 10.112 7.420 -0.0955 -0.9202 0.2238
117PHE CZ 1781 8.400 10.130 7.455 -0.3946 0.4416 0.3719
117PHE HZ 1782 8.378 10.113 7.351 0.6367 0.8503 0.0709
117PHE CD2 1783 8.332 10.181 7.680 -0.2163 -0.1896 0.1890
117PHE HD2 1784 8.257 10.217 7.750 0.0290 -0.7708 0.7618
117PHE CE2 1785 8.300 10.151 7.549 0.0662 -0.1673 -0.5623
117PHE HE2 1786 8.201 10.127 7.514 -0.7742 0.0994 1.4984
117PHE C 1787 8.643 10.424 7.833 0.1460 0.1724 -0.7331
117PHE O 1788 8.707 10.437 7.731 -0.2173 -0.2916 -0.7005
118THR N 1789 8.595 10.531 7.902 -0.3368 0.1741 -0.1391
118THR HN 1790 8.544 10.520 7.987 0.7400 -1.1987 0.3615
118THR CA 1791 8.613 10.668 7.868 0.7384 -0.2095 -0.5602
118THR HA 1792 8.569 10.691 7.771 1.1903 -0.5665 -0.8516
118THR CB 1793 8.537 10.759 7.960 0.1586 -0.2342 0.5003
118THR HB 1794 8.444 10.704 7.985 -0.3819 -0.4824 -1.8580
118THR OG1 1795 8.492 10.878 7.896 0.1111 -0.1708 -0.0373
118THR HG1 1796 8.569 10.925 7.864 -0.7122 2.0853 1.0242
118THR CG2 1797 8.603 10.789 8.095 0.2268 0.2537 0.1173
118THR HG21 1798 8.638 10.691 8.134 -1.0680 -0.0153 0.6326
118THR HG22 1799 8.528 10.834 8.163 -1.8927 0.7925 -2.4294
118THR HG23 1800 8.689 10.858 8.078 0.5113 -0.8737 -4.6716
118THR C 1801 8.755 10.704 7.849 -0.1652 -0.1631 -0.1039
118THR O 1802 8.785 10.789 7.767 0.3837 0.3499 0.8768
119TRP N 1803 8.847 10.650 7.929 0.0632 0.7685 0.3398
119TRP HN 1804 8.821 10.579 7.993 0.0506 -1.8023 -2.3403
119TRP CA 1805 8.993 10.684 7.917 -0.0593 0.0106 -0.5508
119TRP HA 1806 9.005 10.788 7.892 -1.9870 -0.1786 -2.5399
119TRP CB 1807 9.051 10.673 8.052 -0.3362 0.1198 0.1006
119TRP HB1 1808 9.038 10.574 8.101 -1.5216 -0.7167 -1.7913
119TRP HB2 1809 8.981 10.740 8.106 0.8913 1.7286 -0.2317
119TRP CG 1810 9.193 10.709 8.091 -1.2108 -0.5523 0.6657
119TRP CD1 1811 9.292 10.767 8.012 0.4161 0.5742 0.0487
119TRP HD1 1812 9.277 10.804 7.912 -0.8426 -2.0757 -0.8518
119TRP NE1 1813 9.407 10.775 8.084 -0.1786 -0.9611 -0.1864
119TRP HE1 1814 9.494 10.810 8.056 0.6140 -1.8594 1.0720
119TRP CE2 1815 9.387 10.732 8.213 0.0423 0.1814 -0.0408
119TRP CD2 1816 9.251 10.689 8.223 0.1131 -0.9351 0.1396
119TRP CE3 1817 9.200 10.648 8.352 -0.0385 -0.4632 0.2927
119TRP HE3 1818 9.095 10.626 8.366 0.0189 -0.4715 0.6964
119TRP CZ3 1819 9.293 10.649 8.457 -0.0339 -0.2344 -0.1460
119TRP HZ3 1820 9.266 10.609 8.553 2.9317 0.9677 1.3182
119TRP CZ2 1821 9.476 10.732 8.323 -0.1747 0.0327 -0.0029
119TRP HZ2 1822 9.573 10.780 8.316 -0.9067 1.4241 -1.0217
119TRP CH2 1823 9.429 10.687 8.444 -0.6110 -0.1219 -0.6332
119TRP HH2 1824 9.488 10.679 8.534 -0.0792 -0.7985 -1.0316
119TRP C 1825 9.064 10.607 7.806 0.5758 0.9374 -0.0195
119TRP O 1826 9.150 10.652 7.733 -0.4556 -0.2715 -0.6695
120MET N 1827 9.017 10.477 7.796 0.5905 0.3967 0.0560
120MET HN 1828 8.942 10.448 7.855 -0.1467 1.9395 -0.0860
120MET CA 1829 9.063 10.380 7.700 0.4979 -0.2807 0.0382
120MET HA 1830 9.168 10.366 7.724 0.4987 -0.2142 0.0720
120MET CB 1831 8.999 10.246 7.726 1.0469 0.7109 0.0377
120MET HB1 1832 8.890 10.265 7.731 0.8695 0.9602 -2.9094
120MET HB2 1833 9.040 10.208 7.822 -2.0437 -1.4290 0.6597
120MET CG 1834 9.031 10.137 7.617 0.2299 0.3096 -0.7683
120MET HG1 1835 9.059 10.042 7.669 1.9191 1.1077 -0.1491
120MET HG2 1836 9.131 10.159 7.576 -0.2300 1.6634 -1.1986
120MET SD 1837 8.906 10.116 7.489 -0.1328 -0.0161 0.1927
120MET CE 1838 9.017 10.022 7.382 0.2140 -0.0874 -0.0399
120MET HE1 1839 8.962 9.956 7.311 1.8380 -2.2706 0.6462
120MET HE2 1840 9.071 9.947 7.443 0.4154 1.0425 1.1927
120MET HE3 1841 9.082 10.096 7.331 -1.0035 -0.1017 -1.7279
120MET C 1842 9.047 10.425 7.556 -0.7441 -0.4242 -0.8399
120MET O 1843 9.131 10.410 7.469 -0.0137 0.0166 -0.2097
121LEU N 1844 8.941 10.494 7.532 -0.3810 -0.2302 0.1708
121LEU HN 1845 8.871 10.510 7.602 -0.8211 -0.3166 -0.2386
121LEU CA 1846 8.902 10.564 7.404 0.1371 0.3895 -0.1981
121LEU HA 1847 8.911 10.482 7.335 1.7320 -0.9442 1.4929
121LEU CB 1848 8.749 10.601 7.413 0.0608 0.1282 0.2285
121LEU HB1 1849 8.740 10.681 7.489 0.2810 0.7594 -0.3924
121LEU HB2 1850 8.695 10.518 7.464 0.0811 -1.7048 -2.4732
121LEU CG 1851 8.693 10.647 7.282 0.1614 -0.1417 0.7581
121LEU HG 1852 8.753 10.737 7.258 1.2145 -0.9844 0.1144
121LEU CD1 1853 8.695 10.541 7.167 -1.0249 -0.0110 -0.0854
121LEU HD11 1854 8.646 10.449 7.207 -0.4957 0.4750 1.7310
121LEU HD12 1855 8.800 10.525 7.134 -1.3805 -0.7109 -0.9385
121LEU HD13 1856 8.633 10.574 7.080 0.1105 -0.4842 -1.0968
121LEU CD2 1857 8.557 10.716 7.302 0.7724 0.5953 0.1186
121LEU HD21 1858 8.486 10.650 7.357 -0.3318 1.3719 -0.3477
121LEU HD22 1859 8.506 10.738 7.205 -0.9328 1.7537 1.2260
121LEU HD23 1860 8.561 10.811 7.358 0.1877 0.6922 0.0082
121LEU C 1861 8.994 10.678 7.354 0.3692 -0.0546 0.3098
121LEU O 1862 9.038 10.682 7.238 0.2755 -0.4270 0.0945
122ALA N 1863 9.025 10.778 7.442 -0.7535 -0.2962 -0.3818
122ALA HN 1864 9.004 10.770 7.539 -0.1825 -0.9794 -0.3031
122ALA CA 1865 9.129 10.880 7.422 0.1131 0.3798 0.3647
122ALA HA 1866 9.094 10.924 7.329 -0.8239 -0.3845 0.3316
122ALA CB 1867 9.125 10.977 7.538 0.3016 -0.1664 -0.7165
122ALA HB1 1868 9.194 10.948 7.620 -0.4292 -1.9739 -0.6866
122ALA HB2 1869 9.021 10.993 7.576 0.3911 -0.1453 -0.4790
122ALA HB3 1870 9.156 11.075 7.498 -0.0874 -0.6623 -2.3328
122ALA C 1871 9.265 10.824 7.396 1.0181 0.3600 -0.3027
122ALA O 1872 9.331 10.878 7.311 0.2810 0.0551 0.3565
123LEU N 1873 9.310 10.721 7.468 -0.2413 0.5691 -0.0641
123LEU HN 1874 9.269 10.698 7.555 -2.7816 -0.2625 -1.3937
123LEU CA 1875 9.439 10.649 7.435 -0.1782 0.2768 0.2491
123LEU HA 1876 9.502 10.735 7.415 -1.0138 0.5799 -1.3010
123LEU CB 1877 9.475 10.563 7.555 0.0795 0.0498 -0.0602
123LEU HB1 1878 9.565 10.498 7.542 1.1810 1.5731 -0.2327
123LEU HB2 1879 9.388 10.495 7.570 0.3213 -0.4755 -0.9430
123LEU CG 1880 9.496 10.629 7.693 -0.2114 -0.5462 0.1092
123LEU HG 1881 9.414 10.701 7.716 -0.0516 -0.4733 0.4651
123LEU CD1 1882 9.492 10.533 7.810 0.5112 0.4125 -0.6024
123LEU HD11 1883 9.550 10.443 7.783 -0.2924 -0.8066 1.4779
123LEU HD12 1884 9.384 10.515 7.832 0.9712 1.2279 3.0359
123LEU HD13 1885 9.534 10.579 7.902 2.0526 -1.6398 -0.2076
123LEU CD2 1886 9.641 10.689 7.708 0.5150 -0.6178 -0.2227
123LEU HD21 1887 9.644 10.757 7.796 -1.0479 0.9096 -1.2883
123LEU HD22 1888 9.661 10.752 7.619 -0.1226 -0.0622 0.0246
123LEU HD23 1889 9.721 10.611 7.715 2.5091 1.2889 -0.7083
123LEU C 1890 9.438 10.562 7.311 -0.1645 0.4127 -0.3207
123LEU O 1891 9.535 10.553 7.240 -0.0126 0.3124 0.2192
124LEU N 1892 9.323 10.492 7.279 0.2541 0.1893 -0.3154
124LEU HN 1893 9.247 10.504 7.343 -0.7284 0.3109 -1.4718
124LEU CA 1894 9.310 10.418 7.153 0.9761 -0.9272 0.2576
124LEU HA 1895 9.385 10.340 7.143 -1.0641 -2.7144 -2.4889
124LEU CB 1896 9.172 10.346 7.165 0.4259 -0.4123 0.3706
124LEU HB1 1897 9.089 10.418 7.182 1.6443 1.1929 -0.1990
124LEU HB2 1898 9.176 10.272 7.248 -2.9354 -1.3665 -0.1732
124LEU CG 1899 9.129 10.259 7.044 0.3277 -0.4012 0.6322
124LEU HG 1900 9.114 10.329 6.959 -1.2909 1.0759 2.0551
124LEU CD1 1901 9.237 10.156 7.016 0.7601 -0.0412 -0.4193
124LEU HD11 1902 9.265 10.091 7.101 0.1870 0.0718 -0.1394
124LEU HD12 1903 9.327 10.202 6.969 2.1036 -1.7062 0.4216
124LEU HD13 1904 9.198 10.086 6.939 -0.8012 1.0990 -0.7037
124LEU CD2 1905 8.992 10.203 7.075 -0.1730 0.5524 -0.1209
124LEU HD21 1906 8.937 10.282 7.131 -1.1405 -0.8195 0.9101
124LEU HD22 1907 9.006 10.104 7.123 1.6559 0.6460 -0.3892
124LEU HD23 1908 8.941 10.185 6.978 1.1651 -1.5851 -0.4983
124LEU C 1909 9.325 10.501 7.033 0.3262 0.0950 -0.1312
124LEU O 1910 9.402 10.474 6.937 0.2664 0.5983 0.1354
125GLY N 1911 9.252 10.613 7.020 -0.3802 0.2997 0.0148
125GLY HN 1912 9.187 10.631 7.094 -0.2089 0.5941 0.0970
125GLY CA 1913 9.251 10.708 6.912 -0.2705 0.7546 -0.1121
125GLY HA1 1914 9.193 10.793 6.946 1.2149 1.3845 0.9553
125GLY HA2 1915 9.217 10.659 6.822 0.9129 1.0365 -0.7250
125GLY C 1916 9.378 10.776 6.881 0.5905 -0.6581 -0.2478
125GLY O 1917 9.409 10.804 6.768 -0.8660 -0.0087 0.6271
126LEU N 1918 9.447 10.807 6.990 -0.3071 0.1804 0.6919
126LEU HN 1919 9.419 10.791 7.084 2.0747 1.5100 1.7237
126LEU CA 1920 9.579 10.860 6.993 0.4939 -0.0539 0.2234
126LEU HA 1921 9.577 10.947 6.930 -1.5361 1.0246 1.6514
126LEU CB 1922 9.610 10.912 7.139 0.3233 -0.2622 0.5389
126LEU HB1 1923 9.588 10.826 7.207 -4.4111 -0.0470 -0.3926
126LEU HB2 1924 9.540 10.994 7.164 0.0439 0.0340 -1.1049
126LEU CG 1925 9.752 10.974 7.169 0.1368 0.3902 -0.1447
126LEU HG 1926 9.837 10.907 7.143 0.3881 0.7529 -0.2718
126LEU CD1 1927 9.772 11.101 7.082 0.3365 0.1702 -0.6522
126LEU HD11 1928 9.732 11.194 7.127 -0.4124 -0.5441 0.1948
126LEU HD12 1929 9.723 11.081 6.984 -2.8282 -0.8854 1.0267
126LEU HD13 1930 9.880 11.116 7.057 -0.1582 0.2884 -2.9841
126LEU CD2 1931 9.772 10.991 7.322 -0.0714 0.3726 0.4039
126LEU HD21 1932 9.764 10.893 7.373 2.4551 -1.3171 -2.1217
126LEU HD22 1933 9.697 11.066 7.355 -2.1744 -0.5861 -1.8614
126LEU HD23 1934 9.875 11.030 7.334 0.4025 -0.6363 -0.2044
126LEU C 1935 9.679 10.758 6.943 -0.2085 -0.1492 -1.0040
126LEU O 1936 9.758 10.779 6.862 -0.0729 -0.1326 -0.3357
127SER N 1937 9.672 10.631 6.985 0.2666 -0.0126 -0.2663
127SER HN 1938 9.589 10.597 7.029 -1.3435 1.0489 -2.3211
127SER CA 1939 9.759 10.528 6.928 0.4277 0.0961 -0.0124
127SER HA 1940 9.865 10.541 6.946 0.5055 -0.8410 0.2438
127SER CB 1941 9.739 10.385 6.993 -0.3562 0.0782 0.2139
127SER HB1 1942 9.638 10.344 6.971 -0.4087 1.7956 -3.4061
127SER HB2 1943 9.752 10.388 7.103 2.0882 -0.5218 0.0004
127SER OG 1944 9.833 10.284 6.956 -0.2905 -0.0456 0.1518
127SER HG1 1945 9.842 10.282 6.860 0.6740 -1.2379 0.2407
127SER C 1946 9.728 10.507 6.780 0.6217 -0.5457 -0.3440
127SER O 1947 9.820 10.501 6.703 -0.2807 0.0801 -0.0687
128GLN N 1948 9.598 10.500 6.742 0.0454 -0.5032 0.6395
128GLN HN 1949 9.529 10.498 6.814 -0.6146 -0.8872 0.0106
128GLN CA 1950 9.556 10.491 6.606 0.0916 -1.0808 -0.1788
128GLN HA 1951 9.595 10.404 6.555 0.2571 -1.3823 0.4448
128GLN CB 1952 9.401 10.476 6.593 0.2032 0.0570 0.0046
128GLN HB1 1953 9.372 10.483 6.486 -0.7018 0.1469 0.2473
128GLN HB2 1954 9.358 10.561 6.649 -0.3222 -0.3613 0.2386
128GLN CG 1955 9.352 10.333 6.637 0.0315 -0.2345 0.7532
128GLN HG1 1956 9.246 10.307 6.616 0.8036 -2.6466 -0.4887
128GLN HG2 1957 9.361 10.326 6.748 -1.4890 -2.8129 0.7873
128GLN CD 1958 9.433 10.211 6.576 -0.2151 0.0178 -0.0350
128GLN OE1 1959 9.507 10.145 6.644 -0.4814 -0.3049 -0.6456
128GLN NE2 1960 9.406 10.180 6.445 0.0732 0.2385 -0.8998
128GLN HE21 1961 9.464 10.116 6.395 -0.5880 0.1102 -1.5214
128GLN HE22 1962 9.322 10.212 6.401 -0.3722 1.0907 0.5012
128GLN C 1963 9.597 10.611 6.516 -0.3803 -0.2007 -0.7341
128GLN O 1964 9.646 10.589 6.408 0.3991 0.9294 0.0467
129ALA N 1965 9.584 10.739 6.554 0.2643 0.3921 0.1125
129ALA HN 1966 9.542 10.759 6.642 -0.9245 -4.6979 0.9857
129ALA CA 1967 9.649 10.853 6.491 -0.6453 0.7878 0.4976
129ALA HA 1968 9.604 10.858 6.393 -0.4433 0.0427 0.3590
129ALA CB 1969 9.608 10.977 6.574 0.1261 -0.2324 0.7266
129ALA HB1 1970 9.684 11.056 6.554 0.8213 -0.8994 0.6585
129ALA HB2 1971 9.623 10.959 6.682 0.8773 -1.7467 0.4063
129ALA HB3 1972 9.501 11.007 6.567 -0.7031 -3.1338 -4.2914
129ALA C 1973 9.806 10.837 6.470 -0.0849 0.0428 0.1063
129ALA O 1974 9.857 10.844 6.359 0.2161 0.0935 -0.3524
130LEU N 1975 9.882 10.798 6.575 -0.6811 0.0733 -0.5498
130LEU HN 1976 9.848 10.772 6.666 1.4075 0.6682 0.4667
130LEU CA 1977 10.026 10.769 6.570 0.5730 0.2353 -0.0928
130LEU HA 1978 10.079 10.855 6.533 -0.5365 1.0150 0.0690
130LEU CB 1979 10.089 10.741 6.709 0.0390 -0.0573 0.1595
130LEU HB1 1980 10.194 10.706 6.697 -0.6576 -1.4578 -2.8704
130LEU HB2 1981 10.035 10.657 6.760 -0.1564 -0.2380 -0.3385
130LEU CG 1982 10.071 10.859 6.808 -0.2228 0.1465 -0.1200
130LEU HG 1983 9.966 10.894 6.797 -0.9888 -1.4574 1.5592
130LEU CD1 1984 10.089 10.821 6.960 0.4822 0.0936 0.6971
130LEU HD11 1985 10.190 10.776 6.968 0.4750 -0.1126 -0.2419
130LEU HD12 1986 10.009 10.749 6.987 -1.7925 2.3584 0.3452
130LEU HD13 1987 10.075 10.907 7.029 -2.4815 1.9040 -1.8962
130LEU CD2 1988 10.171 10.969 6.764 -1.0575 0.4266 -0.2664
130LEU HD21 1989 10.157 11.059 6.827 -3.8199 0.8514 -1.3653
130LEU HD22 1990 10.154 11.006 6.661 0.8207 -1.4812 -1.3563
130LEU HD23 1991 10.274 10.927 6.771 -0.0579 2.6641 -0.7207
130LEU C 1992 10.063 10.655 6.474 0.1173 -0.5502 -0.1883
130LEU O 1993 10.158 10.668 6.395 -0.5602 -0.1799 -0.5842
131ASN N 1994 9.982 10.542 6.473 -0.1041 0.2149 0.0461
131ASN HN 1995 9.908 10.532 6.539 -1.5550 -1.0370 -1.6450
131ASN CA 1996 9.994 10.438 6.379 -0.4832 -0.2101 0.5767
131ASN HA 1997 10.092 10.393 6.379 0.1925 1.2138 0.4570
131ASN CB 1998 9.881 10.331 6.391 -0.4637 -1.2987 -0.1796
[truncated: 421,051+ more rows]

## Sheet: topology
;;
;; Generated by CHARMM-GUI FF-Converter
;;
;; Correspondance:
;; jul316@lehigh.edu or wonpil@lehigh.edu
;;
;; The main GROMACS topology file
;;
; Include forcefield parameters
#include "toppar/forcefield.itp"
#include "toppar/PROA.itp"
#include "toppar/PROB.itp"
#include "toppar/PROC.itp"
#include "toppar/PROD.itp"
#include "toppar/ABZ.itp"
#include "toppar/9IM.itp"
#include "toppar/CHL1.itp"
#include "toppar/POPC.itp"
#include "toppar/POT.itp"
#include "toppar/CLA.itp"
#include "toppar/TIP3.itp"
[ system ]
; Name
Title
[ molecules ]
; Compound #mols
PROA 1
PROB 1
PROC 1
PROD 1
ABZ 2
9IM 2
CHL1 960
POPC 320
POT 267
CLA 275
TIP3 95818

## Sheet: md input
integrator = md
dt = 0.002
nsteps = 500000
nstxout = 50000
nstvout = 50000
nstfout = 50000
nstcalcenergy = 100
nstenergy = 1000
nstlog = 1000
;
cutoff-scheme = Verlet
nstlist = 20
rlist = 1.2
vdwtype = Cut-off
vdw-modifier = Force-switch
rvdw_switch = 1.0
rvdw = 1.2
coulombtype = PME
rcoulomb = 1.2
;
tcoupl = Nose-Hoover
tc_grps = SOLU MEMB SOLV
tau_t = 1.0 1.0 1.0
ref_t = 303.15 303.15 303.15
;
pcoupl = Parrinello-Rahman
pcoupltype = semiisotropic
tau_p = 5.0
compressibility = 4.5e-5 4.5e-5
ref_p = 1.0 1.0
;
constraints = h-bonds
constraint_algorithm = LINCS
continuation = yes
;
nstcomm = 100
comm_mode = linear
comm_grps = SOLU_MEMB SOLV
