# Supplementary material for: Distinct oligomeric assemblies of STING induced by non-nucleotide agonists
Source: Nat Commun. 2025 Apr 11;16:3440. doi: 10.1038/s41467-025-58641-5 (PMC11992164; doi:10.1038/s41467-025-58641-5)
Supplement: Supplementary file 8 — Source Data File [file 41467_2025_58641_MOESM8_ESM.xlsx]

## Sheet: Figure 3G
Figure 3G
		pSTING and STING blots were cut along the ladder bands at 65 kDa and 30 kDa to isolate the molecular weight region of interest
																			Tubulin blot was further cut below 50 kDa ladder band
	These 3 images are of the same blot, reprobed overnight with each antibody

## Sheet: Figure 3H
Figure 3H
Blot quantification from Figure 3G
	Raw ImageJ values
	pSTING						Loading
			Intensity		Inverted				Intensity	Inverted
	1	0.02	250.544		4.456		1	0.017	240.133	14.867
	2	0.02	218.928		36.072		2	0.017	197.749	57.251
	3	0.02	96.898		158.102		3	0.017	175.982	79.018
	4	0.02	90.153		164.847		4	0.017	124.343	130.657
	5	0.02	148.796		106.204		5	0.017	126.74	128.26
	6	0.02	246.046		8.954		6	0.017	127.341	127.659
	7	0.02	178.596		76.404		7	0.017	123.337	131.663
	8	0.02	103.839		151.161		8	0.018	148.525	106.475
	9	0.02	120.263		134.737		9	0.018	168.076	86.924
	10	0.02	204.898		50.102		10	0.018	130.665	124.335
	11	0.02	251.662		3.338		11	0.018	129.166	125.834
			Target Intensity (pSTING)	Subtract Background	Loading Intensity (Tubulin)	Subtract Background	Divide Target over Loading	Normalize
		Background	4.456		14.867
	10 µM SR-717	30	36.072	31.616	57.251	42.384	0.75	0.310809
		1	158.102	153.646	79.018	64.151	2.4	0.997945
		2	164.847	160.391	130.657	115.79	1.39	0.577162
		4	106.204	101.748	128.26	113.393	0.9	0.373877
		6	8.954	4.498	127.659	112.792	0.04	0.0166161
	50 nM diABZI	30	3.338	-1.118	131.663	116.796	-0.01	-0.00398844
		1	76.404	71.948	106.475	91.608	0.79	0.327246
		2	151.161	146.705	86.924	72.057	2.04	0.848316
		4	134.737	130.281	124.335	109.468	1.19	0.495887
		5	50.102	45.646	125.834	110.967	0.41	0.171395
Blot 2
Raw ImageJ values
	pSTING						Loading
			Intensity	Inverted					Intensity	Inverted
	1	0.024	221.7	33.3			1	0.02	253.998	1.002
	2	0.024	197.742	57.258			2	0.02	120.191	134.809
	3	0.024	98.111	156.889			3	0.02	155.984	99.016
	4	0.024	98.5	156.5			4	0.02	124.459	130.541
	5	0.024	181.887	73.113			5	0.02	116.261	138.739
	6	0.024	223.874	31.126			6	0.02	116.644	138.356
	7	0.024	226.963	28.037			7	0.02	150.816	104.184
	8	0.024	192.076	62.924			8	0.02	144.459	110.541
	9	0.024	132.86	122.14			9	0.02	136.671	118.329
	10	0.024	121.987	133.013			10	0.017	96.915	158.085
	11	0.024	188.673	66.327			11	0.018	119.424	135.576
			Intensity (pSTING)	Subtract Background	Loading (Vinculin)	Subtract Background	Divide Target over Loading	Normalize
		Background	33.3		1.002
	10 µM SR-717	30	57.258	23.958	134.809	133.807	0.18	0.141997
		1	156.889	123.589	99.016	98.014	1.26	1
		2	156.5	123.2	130.541	129.539	0.95	0.754255
		4	73.113	39.813	138.739	137.737	0.29	0.229236
		6	31.126	-2.174	138.356	137.354	-0.02	-0.0125524
	50 nM diABZI	30	28.037	-5.263	104.184	103.182	-0.05	-0.0404518
		1	62.924	29.624	110.541	109.539	0.27	0.214478
		2	122.14	88.84	118.329	117.327	0.76	0.600508
		4	133.013	99.713	158.085	157.083	0.63	0.50342
		5	66.327	33.027	135.576	134.574	0.25	0.194633
Blot 3
Raw ImageJ values
	pSTING						Loading
			Intensity	Inverted					Intensity	Inverted
	1	0.045	249.863	5.137			1	0.021	254	1
	2	0.045	249.828	5.172			2	0.021	150.827	104.173
	3	0.045	192.208	62.792			3	0.021	149.605	105.395
	4	0.045	160.33	94.67			4	0.021	145.325	109.675
	5	0.045	197.038	57.962			5	0.021	163.302	91.698
	6	0.045	247.294	7.706			6	0.021	153.16	101.84
	7	0.045	249.534	5.466			7	0.021	133.89	121.11
	8	0.045	240.587	14.413			8	0.021	134.014	120.986
	9	0.045	186.007	68.993			9	0.021	150.975	104.025
	10	0.045	164.371	90.629			10	0.021	153.002	101.998
	11	0.045	174.753	80.247			11	0.021	151.139	103.861
			Intensity (pSTING)	Subtract Background	Loading (Vinculin)	Subtract Background	Divide Target over Loading	Normalize
		Background	5.137		1
	10 µM SR-717	30	5.172	0.035	104.173	103.173	0	0.000400765
		1	62.792	57.655	105.395	104.395	0.55	0.652446
		2	94.67	89.533	109.675	108.675	0.82	0.973287
		4	57.962	52.825	91.698	90.698	0.58	0.688064
		6	7.706	2.569	101.84	100.84	0.03	0.0300967
	50 nM diABZI	30	5.466	0.329	121.11	120.11	0	0.00323597
		1	14.413	9.276	120.986	119.986	0.08	0.0913308
		2	68.993	63.856	104.025	103.025	0.62	0.732228
		4	90.629	85.492	101.998	100.998	0.85	1
		6	80.247	75.11	103.861	102.861	0.73	0.862649
Blot 4
Raw ImageJ values
	pSTING						Loading
			Intensity	Inverted					Intensity	Inverted
	1	456	253	2			1	475	251.32	3.68
	2	456	210.875	44.125			2	475	127.08	127.92
	3	456	137.344	117.656			3	475	121.634	133.366
	4	456	111.02	143.98			4	475	129.621	125.379
	5	456	162.719	92.281			5	475	136.964	118.036
	6	456	240.879	14.121			6	475	136.244	118.756
	7	322	222.391	32.609			7	240	253.908	1.092
	8	322	223.829	31.171			8	240	123.804	131.196
	9	322	217.205	37.795			9	240	123.487	131.513
	10	322	98.748	156.252			10	240	135.775	119.225
	11	322	73.283	181.717			11	240	139.204	115.796
	12	322	117.63	137.37			12	240	138.133	116.867
			Intensity (pSTING)	Subtract Background	Loading (Vinculin)	Subtract Background	Divide Target over Loading	Normalize
	10 µM SR-717	Background	2		3.68
		30	44.125	38.988	127.92	126.92	0.31	0.236297
		1	117.656	112.519	133.366	132.366	0.85	0.653892
		2	143.98	138.843	125.379	124.379	1.12	0.858684
		4	92.281	87.144	118.036	117.036	0.74	0.572763
		6	14.121	8.984	118.756	117.756	0.08	0.0586872
	50 nM diABZI	Background	32.609		1.092
		30	31.171	-1.438	131.196	130.104	-0.01	-0.00850207
		1	37.795	5.186	131.513	130.421	0.04	0.0305873
		2	156.252	123.643	119.225	118.133	1.05	0.805109
		4	181.717	149.108	115.796	114.704	1.3	0.999952
		6	137.37	104.761	116.867	115.775	0.9	0.696052
Grouped in prism:
	30 min				1h				2h				4h				6h
10 µM SR-717	0.310809	0.141997	0.236297	0.000400765	0.997945	1	0.653892	0.652446	0.577162	0.754255	0.858684	0.973287	0.373877	0.229236	0.572763	0.688064	0.0166161	-0.0125524	0.0586872	0.0300967
50 nM diABZI	0	-0.0404518	-0.00850207	0.00323597	0.327246	0.214478	0.0305873	0.0913308	0.848316	0.600508	0.805109	0.732228	0.495887	0.50342	0.999952	1	0.171395	0.194633	0.696052	0.862649

## Sheet: Figure 3I
Figure 3I
Raw values
Conc. (nM)	SR-717 (8h)			SR-717 (24h)
20000	49.8055	56.7924	54.5378	64.1333	71.1135	69.4869
10000	66.5241	71.1689	70.2233	85.6488	91.6423	86.6599
5000	68.0519	61.4109	65.3071	97.8592	97.8685	95.944
2500	42.95	43.2477	39.0056	90.4077	85.8268	93.7693
1250	24.8349	38.5854	41.5491	74.5379	73.1521	82.4594
625	4.51782	7.64353	11.0013	26.684	15.4382	18.8346
312.5	8.3177	9.56973	13.3433	35.6237	36.7744	41.4031
156.25	1.98749	1.24765	2.12758	1.70346	2.29455	3.24983
78.13	0.661038	0.516573	0.941213	0.70512	0.496842	1.11004
39.06	0.818637	0.849281	1.27392	0.625997	0.546875	1.13447
19.53	0.700438	1.16886	1.12508	0.59109	0.700465	0.815658
9.77	0.766104	0.626016	0.79237	0.494515	0.458444	0.779588
4.88	0.914947	0.573483	0.744215	0.634142	0.415392	1.08211
2.44	0.726704	0.866792	1.0025	0.653923	0.691157	0.616689
Conc. (nM)	diABZI (8h)			diABZI (24h)
1000	79.3684	74.0056	80.6642	132.645	115.015	133.591
500	71.4315	77.0088	78.1557	124.968	122.215	133.603
250	71.8518	66.8305	71.2477	127.912	117.885	131.82
125	60.7498	63.7836	66.8655	125.439	108.984	128.488
62.5	62.5622	54.6254	60.9118	125.232	121.635	126.888
31.25	54.0869	47.9625	51.1495	120.058	127.243	127.99
15.63	45.8568	40.5553	40.2795	116.589	118.83	129.953
7.81	29.576	34.9256	31.6685	103.952	107.476	111.639
3.91	21.9675	25.7849	22.2039	98.4363	113.719	112.848
1.95	16.3377	17.6291	15.2301	93.7274	110.073	103.573
0.98	10.5416	12.853	12.3189	80.4849	90.0994	81.9393
0.49	5.25766	6.51407	6.24703	59.5756	64.2741	65.7379
0.24	2.36836	2.63977	2.56973	34.1925	28.4538	36.6348
0.12	0.971857	1.24765	0.849281	4.06898	5.62699	6.26114
Transform X=Log(x)
Conc. (nM)	SR-717 (8h)			SR-717 (24h)
4.30103	49.8055	56.7924	54.5378	64.1333	71.1135	69.4869
4	66.5241	71.1689	70.2233	85.6488	91.6423	86.6599
3.69897	68.0519	61.4109	65.3071	97.8592	97.8685	95.944
3.39794	42.95	43.2477	39.0056	90.4077	85.8268	93.7693
3.09691	24.8349	38.5854	41.5491	74.5379	73.1521	82.4594
2.79588	4.51782	7.64353	11.0013	26.684	15.4382	18.8346
2.49485	8.3177	9.56973	13.3433	35.6237	36.7744	41.4031
2.19382	1.98749	1.24765	2.12758	1.70346	2.29455	3.24983
1.89282	0.661038	0.516573	0.941213	0.70512	0.496842	1.11004
1.59173	0.818637	0.849281	1.27392	0.625997	0.546875	1.13447
1.2907	0.700438	1.16886	1.12508	0.59109	0.700465	0.815658
0.989895	0.766104	0.626016	0.79237	0.494515	0.458444	0.779588
0.68842	0.914947	0.573483	0.744215	0.634142	0.415392	1.08211
0.38739	0.726704	0.866792	1.0025	0.653923	0.691157	0.616689
Conc. (nM)	diABZI (8h)			diABZI (24h)
3	79.3684	74.0056	80.6642	132.645	115.015	133.591
2.69897	71.4315	77.0088	78.1557	124.968	122.215	133.603
2.39794	71.8518	66.8305	71.2477	127.912	117.885	131.82
2.09691	60.7498	63.7836	66.8655	125.439	108.984	128.488
1.79588	62.5622	54.6254	60.9118	125.232	121.635	126.888
1.49485	54.0869	47.9625	51.1495	120.058	127.243	127.99
1.19396	45.8568	40.5553	40.2795	116.589	118.83	129.953
0.892651	29.576	34.9256	31.6685	103.952	107.476	111.639
0.592177	21.9675	25.7849	22.2039	98.4363	113.719	112.848
0.290035	16.3377	17.6291	15.2301	93.7274	110.073	103.573
-0.00877392	10.5416	12.853	12.3189	80.4849	90.0994	81.9393
-0.309804	5.25766	6.51407	6.24703	59.5756	64.2741	65.7379
-0.619789	2.36836	2.63977	2.56973	34.1925	28.4538	36.6348
-0.920819	0.971857	1.24765	0.849281	4.06898	5.62699	6.26114
Nonlinear regression (curve fit)
log(agonist) vs. response -- Variable slope (four parameters)
		SR-717 (8h)	SR-717 (24h)		diABZI (8h)	diABZI (24h)
Best-fit values
Bottom		1.187	1.881		-4.313	-125.6
Top		63.23	87.67		84.16	126.3
LogEC50		3.128	2.842		1.141	-0.9596
HillSlope		1.929	2.135		0.595	0.7262
EC50		1341	695.2		13.83	0.1098
Span		62.04	85.79		88.47	251.9

## Sheet: Supplemental Figure 5A
Supplemental Figure __
	These 3 images are of the same blot, reprobed overnight with each antibody
	For STING/phospho-STING the blot was cut at the 65 and 30 kDa ladder bands; vinculin is the top of the same blot, above 65 kDa

## Sheet: Supplemental Figure 5B
Supplemental Figure 2
These 3 images are of the same blot, reprobed overnight with each antibody
For STING/phospho-STING the blot was cut at the 65 and 30 kDa ladder bands; vinculin is the top of the same blot, above 65 kDa

## Sheet: Supplemental Figure 5C
Supplemental Figure 3
			Raw values
Conc. (nM)	SR-717 (8h)			SR-717 (24h)
30000	95.8841	95.6159	77.1449	164.678	146.574	140.261
15000	117.543	117.906	100.297	203.828	190.298	176.912
7500	132.514	101.797	107.341	207.383	191.699	177.984
3750	102.536	85.7029	86.1884	217.257	195.877	177.227
1875	88.0797	79.8623	79.2971	210.747	193.628	180.46
937.5	66.2971	64.4638	56.7246	179.577	155.174	144.824
468.8	51.058	49.3188	51.5507	126.998	130.536	114.567
234.4	25.7319	30.087	24.7174	68.6579	68.2257	62.6865
117.2	20.058	20.913	16.7391	33.8727	28.7364	29.6303
58.59	18.8623	18.2246	15.3696	25.1397	19.3657	19.243
29.3	16.6884	16.2101	15.7971	20.345	17.9489	16.0438
14.65	15.7174	16.6667	14.471	19.5712	16.5321	17.9089
7.324	15.9928	21.5	15.2391	20.5557	18.8721	20.9106
3.662	14.8768	19	15.529	18.9228	18.2958	18.8268
Conc. (nM)	diABZI (8h)			diABZI (24h)
999	167.449	162.457	141.326	245.885	237.811	233.155
333	154.913	149.464	141.072	247.443	237.608	228.533
111	146.457	143.246	127.014	236.154	228.464	225.542
37	130.616	124.239	115.522	217.145	206.956	205.256
12.33	111.913	106.928	104.717	228.25	205.76	203.38
4.111	97.6449	101.848	92.8551	224.51	212.295	205.024
1.37	89.6087	81.2681	78.7681	228.685	221.769	210.414
0.457	74.7609	72.9638	68.9783	238.576	233.787	263.044
0.152	75.6014	57.9928	59.0072	219.848	223.504	223.482
0.051	58.6014	47.9493	49.1377	189.452	179.767	197.574
0.017	34.7609	35.2174	29.7174	149.862	144.629	157.445
0.006	22.0435	20.6159	17.6304	60.696	59.4206	57.6143
0.002	16.6304	17.3043	16.9275	29.15	29.1313	26.303
0.0006	16.7899	14.9275	13.7971	16.7723	20.5851	22.5756
Transform X=Log(x)
Conc. (nM)	SR-717 (8h)			SR-717 (24h)
4.47712	95.8841	95.6159	77.1449	164.678	146.574	140.261
4.17609	117.543	117.906	100.297	203.828	190.298	176.912
3.87506	132.514	101.797	107.341	207.383	191.699	177.984
3.57403	102.536	85.7029	86.1884	217.257	195.877	177.227
3.273	88.0797	79.8623	79.2971	210.747	193.628	180.46
2.97197	66.2971	64.4638	56.7246	179.577	155.174	144.824
2.67099	51.058	49.3188	51.5507	126.998	130.536	114.567
2.36996	25.7319	30.087	24.7174	68.6579	68.2257	62.6865
2.06893	20.058	20.913	16.7391	33.8727	28.7364	29.6303
1.76782	18.8623	18.2246	15.3696	25.1397	19.3657	19.243
1.46687	16.6884	16.2101	15.7971	20.345	17.9489	16.0438
1.16584	15.7174	16.6667	14.471	19.5712	16.5321	17.9089
0.864748	15.9928	21.5	15.2391	20.5557	18.8721	20.9106
0.563718	14.8768	19	15.529	18.9228	18.2958	18.8268
	diABZI (8h)			diABZI (24h)
2.99957	167.449	162.457	141.326	245.885	237.811	233.155
2.52244	154.913	149.464	141.072	247.443	237.608	228.533
2.04532	146.457	143.246	127.014	236.154	228.464	225.542
1.5682	130.616	124.239	115.522	217.145	206.956	205.256
1.09096	111.913	106.928	104.717	228.25	205.76	203.38
0.613947	97.6449	101.848	92.8551	224.51	212.295	205.024
0.136721	89.6087	81.2681	78.7681	228.685	221.769	210.414
-0.340084	74.7609	72.9638	68.9783	238.576	233.787	263.044
-0.818156	75.6014	57.9928	59.0072	219.848	223.504	223.482
-1.29243	58.6014	47.9493	49.1377	189.452	179.767	197.574
-1.76955	34.7609	35.2174	29.7174	149.862	144.629	157.445
-2.22185	22.0435	20.6159	17.6304	60.696	59.4206	57.6143
-2.69897	16.6304	17.3043	16.9275	29.15	29.1313	26.303
-3.22185	16.7899	14.9275	13.7971	16.7723	20.5851	22.5756
Nonlinear regression (curve fit)
log(agonist) vs. response -- Variable slope (four parameters)
	SR-717 (8h)	diABZI (8h)	SR-717 (24h)	diABZI (24h)
log(agonist) vs. response -- Variable slope (four parameters)
Best-fit values
Bottom	15.74	-24.64	18.6	16.13
Top	104.9	213.5	184.8	225.5
LogEC50	2.901	0.4859	2.559	-1.884
HillSlope	1.415	0.2052	2.211	1.512
EC50	796.8	3.061	362.6	0.01307
Span	89.15	238.1	166.2	209.4
